# Supplementary material for: 4-[(Benzyl­amino)­carbon­yl]-1-methyl­pyridinium halogenide salts: X-ray diffraction study and Hirshfeld surface analysis
Source: Acta Crystallogr E Crystallogr Commun. 2022 Jan 7;78(Pt 2):114–9. doi: 10.1107/S2056989021013505 (PMC8819432; doi:10.1107/S2056989021013505)
Supplement: Supplementary file 2 [file e-78-00114-AmClsup2.hkl]

#
# h,k,l, Fc-squared, Fo-squared, sigma(Fo-squared), status flag
#
data_AmCl
_shelx_title ' farmak27a in P2(1)/n'
_shelx_refln_list_code          4
_shelx_F_calc_maximum      132.30
_exptl_crystal_F_000       552.00
_reflns_d_resolution_high  0.8409

loop_
 _space_group_symop_operation_xyz
 'x, y, z'
 '-x+1/2, y+1/2, -z+1/2'
 '-x, -y, -z'
 'x-1/2, -y-1/2, z-1/2'

_cell_length_a     8.5222
_cell_length_b     5.6875
_cell_length_c    27.1720
_cell_angle_alpha  90.000
_cell_angle_beta   91.243
_cell_angle_gamma  90.000

_shelx_F_squared_multiplier     1.000

loop_
 _refln_index_h
 _refln_index_k
 _refln_index_l
 _refln_F_squared_calc
 _refln_F_squared_meas
 _refln_F_squared_sigma
 _refln_observed_status
   2   0   0       1665.34       1452.20        53.46 o
   4   0   0       2011.29       2083.13        74.50 o
   6   0   0         52.99         61.91        15.58 o
   8   0   0        103.71        101.82        20.02 o
  10   0   0         27.30         28.09        12.99 o
   1   1   0       4636.04       4646.88        74.38 o
   2   1   0       7017.99       6758.12        83.11 o
   3   1   0        560.77        514.18        22.11 o
   4   1   0        266.32        258.63        17.24 o
   5   1   0        210.03        203.90        18.56 o
   6   1   0         13.13         17.11         6.57 o
   7   1   0        276.45        262.50        26.30 o
   8   1   0          0.03         10.92         8.14 o
   9   1   0          4.95         10.77         5.54 o
  10   1   0         11.60         17.07         8.86 o
   0   2   0        198.63        198.55        17.39 o
   1   2   0         61.46         66.95         7.27 o
   2   2   0        486.57        489.79        23.93 o
   3   2   0         65.66         58.70         5.22 o
   4   2   0        908.52        845.82        29.25 o
   5   2   0        140.28        127.16        14.06 o
   6   2   0          0.16         -0.63         3.57 o
   7   2   0         11.46          1.41         6.99 o
   8   2   0         65.94         56.53        14.64 o
   9   2   0          6.59         15.34        13.21 o
   1   3   0          7.47         11.88         4.91 o
   2   3   0          0.69          5.47         3.13 o
   3   3   0         26.48         14.85         6.35 o
   4   3   0          6.34         -6.89         6.89 o
   5   3   0         28.22         47.33        11.40 o
   6   3   0          0.51         17.04        10.88 o
   7   3   0         42.68         52.42        17.84 o
   8   3   0          6.96         -8.61        10.92 o
   9   3   0          0.69         12.24        12.32 o
   0   4   0        687.00        670.80        45.81 o
   1   4   0         26.30         21.02         6.58 o
   2   4   0         18.91         14.52         4.29 o
   3   4   0         75.38         81.27        12.85 o
   4   4   0        407.67        479.60        36.61 o
   5   4   0         95.42        120.67        15.20 o
   6   4   0         48.46         51.53        14.12 o
   7   4   0          0.46         16.47        14.94 o
   8   4   0         11.66          7.35         7.86 o
   1   5   0         54.77         57.88        10.55 o
   2   5   0         34.07         34.07         7.68 o
   3   5   0        231.75        270.47        26.56 o
   4   5   0         32.84         26.63         9.97 o
   5   5   0         11.70          8.87         5.81 o
   6   5   0          0.06         -2.85         4.80 o
   0   6   0          2.60          3.41         3.33 o
   1   6   0          1.64          3.59         4.63 o
   2   6   0          0.38         -1.51         4.96 o
   3   6   0          1.62         13.19         6.77 o
   4   6   0          6.70          2.21        10.29 o
  -9   0   1        138.43        161.58        27.77 o
  -7   0   1        194.20        198.78        27.22 o
  -5   0   1       2336.01       2311.98        84.95 o
  -3   0   1       2078.63       2033.09        64.28 o
   3   0   1       3919.06       4027.54       105.53 o
   5   0   1        434.12        361.37        31.86 o
   7   0   1         17.04         14.70         6.17 o
   9   0   1          7.59         23.17        12.76 o
 -10   1   1         23.52         16.70         9.91 o
  -9   1   1          4.24         15.75         7.06 o
  -8   1   1          5.11          6.47         5.04 o
  -7   1   1          4.46         14.94         8.29 o
  -6   1   1        402.62        414.15        25.81 o
  -5   1   1        114.32        107.56        11.69 o
  -4   1   1         98.84         97.34        10.29 o
  -3   1   1         59.85         70.34        10.62 o
  -2   1   1      11667.87      11463.10       169.36 o
  -1   1   1       1921.64       1896.96        53.22 o
   0   1   1       7255.58       6889.33       131.05 o
   1   1   1        214.84        246.77         8.92 o
   2   1   1      17502.02      17140.01       260.11 o
   3   1   1       1142.17       1137.94        35.56 o
   4   1   1         53.08         58.05         7.75 o
   5   1   1          4.00          6.87         2.64 o
   6   1   1         15.99         22.22         7.18 o
   7   1   1        121.47        130.14        17.89 o
   8   1   1         40.26         46.47        10.93 o
   9   1   1          5.59          1.57         3.23 o
  10   1   1          0.27          6.59         2.80 o
  -9   2   1          8.58         16.25        12.69 o
  -8   2   1         10.17         15.70        12.00 o
  -7   2   1          2.59          7.34         3.43 o
  -6   2   1         24.15         27.95         7.31 o
  -5   2   1          2.25          1.84         2.57 o
  -4   2   1       3578.75       3373.30        59.14 o
  -3   2   1         89.69         87.92         6.86 o
  -2   2   1        214.92        251.44        17.28 o
  -1   2   1        262.06        254.24        14.63 o
   0   2   1       5103.84       4961.49        82.59 o
   1   2   1       1236.71       1231.06        28.92 o
   2   2   1        234.24        216.26        24.17 o
   3   2   1          3.42          2.81         1.76 o
   4   2   1         50.89         60.47        10.10 o
   5   2   1        125.05        126.33        14.39 o
   6   2   1        209.90        188.07        18.62 o
   7   2   1         31.74         14.57        15.66 o
   8   2   1         86.54         98.69        17.77 o
   9   2   1          0.40         14.81        11.95 o
  -9   3   1         14.81         -4.90         7.79 o
  -8   3   1         90.58         86.64        23.72 o
  -7   3   1          6.40         11.38        13.08 o
  -6   3   1         52.34         71.88        20.88 o
  -5   3   1         18.46          9.42         3.48 o
  -4   3   1         78.68         86.16        13.44 o
  -3   3   1        116.79        124.70        14.99 o
  -2   3   1       1487.53       1548.58        51.50 o
  -1   3   1        704.68        692.46        29.03 o
   0   3   1         16.80         14.08         4.48 o
   1   3   1        661.87        684.44        29.00 o
   2   3   1        541.91        574.35        23.68 o
   3   3   1         69.13         75.17        11.91 o
   4   3   1        124.08        131.20        55.50 o
   5   3   1          1.39         17.03        14.26 o
   6   3   1          0.03         25.07        14.64 o
   7   3   1          3.65          5.51         6.94 o
   8   3   1         30.97         31.51        11.82 o
   9   3   1          1.51         21.61        16.54 o
  -8   4   1         17.17          6.99         6.33 o
  -7   4   1         41.43         74.82        17.03 o
  -6   4   1         17.17          2.26         7.70 o
  -5   4   1         40.31         60.17        11.42 o
  -4   4   1        159.02        228.65        33.02 o
  -3   4   1        111.55        118.50        21.13 o
  -2   4   1          2.47          7.26         5.86 o
  -1   4   1        284.83        267.32        20.35 o
   0   4   1        175.60        188.95        16.96 o
   1   4   1        323.42        290.39        22.06 o
   2   4   1         86.22         98.34        11.22 o
   3   4   1         62.97         61.53        11.33 o
   4   4   1         72.75         76.27        14.31 o
   5   4   1        177.90        189.91        18.87 o
   6   4   1        112.35        131.45        20.84 o
   7   4   1          5.27         -5.40         8.63 o
   8   4   1          5.63         -0.61        11.20 o
  -6   5   1         68.02         87.24        14.96 o
  -5   5   1          1.00         18.54        19.88 o
  -4   5   1          9.64         13.22         8.16 o
  -3   5   1          2.00          0.00        12.01 o
  -2   5   1        122.00        119.01        20.35 o
  -1   5   1         23.49         22.69         6.52 o
   0   5   1         33.60         39.52         8.66 o
   1   5   1         73.20         82.90        10.76 o
   2   5   1         46.59         55.96         9.66 o
   3   5   1         55.59         53.91        11.93 o
   4   5   1         17.06         11.93         6.56 o
   5   5   1          0.92          0.50         3.75 o
   6   5   1         50.74         55.78        13.98 o
  -4   6   1          0.42         18.41        21.80 o
  -3   6   1          2.62          3.90         7.62 o
  -2   6   1         26.02         29.85         9.98 o
  -1   6   1          6.33          5.15         3.12 o
   0   6   1         73.06         68.36        12.56 o
   1   6   1         11.71         10.63         5.27 o
   2   6   1         67.48         68.27        11.21 o
   3   6   1          0.34          5.65         9.00 o
   4   6   1          7.69         25.83         9.54 o
  -8   0   2          5.95         15.04         9.88 o
  -6   0   2          9.26          5.40         4.35 o
  -4   0   2        989.50       1024.97        47.04 o
  -2   0   2       4371.38       3890.11        86.33 o
   2   0   2      17354.07      16822.80       313.19 o
   4   0   2         28.43         26.04         7.58 o
   6   0   2        220.62        187.91        25.32 o
   8   0   2         11.36          9.41         7.05 o
  10   0   2         20.39         15.23        10.35 o
 -10   1   2          0.24         -4.06         7.51 o
  -9   1   2          0.04          2.06         2.39 o
  -8   1   2         16.80         15.63         8.52 o
  -7   1   2         21.59         32.64         9.52 o
  -6   1   2        572.23        576.01        30.25 o
  -5   1   2         79.74         88.00        10.85 o
  -4   1   2        888.56        932.02        32.22 o
  -3   1   2         77.03         73.99         5.97 o
  -2   1   2      14935.54      14203.56       129.93 o
  -1   1   2        155.88        153.41         5.92 o
   0   1   2         17.58         11.90         1.40 o
   1   1   2       1173.51       1211.99        24.72 o
   2   1   2       1425.88       1406.16        37.04 o
   3   1   2          1.46         -1.63         1.63 o
   4   1   2       1357.02       1312.66        43.11 o
   5   1   2        237.31        239.26        22.63 o
   6   1   2        305.01        323.57        24.06 o
   7   1   2         33.85         38.21        15.04 o
   8   1   2         56.36         59.86        17.53 o
   9   1   2          2.26          8.33         5.52 o
  -9   2   2         57.12         81.28        22.79 o
  -8   2   2         34.32          8.50         4.82 o
  -7   2   2        164.03        154.51        16.84 o
  -6   2   2        399.01        347.62        23.95 o
  -5   2   2         55.94         45.60         6.08 o
  -4   2   2         60.50         47.58         7.59 o
  -3   2   2        119.68         93.16        14.82 o
  -2   2   2        207.49        203.74        16.05 o
  -1   2   2       1600.28       1641.53        29.78 o
   0   2   2        357.88        373.35        18.21 o
   1   2   2       3549.08       3555.50        60.14 o
   2   2   2         85.70         87.30        10.71 o
   3   2   2        515.35        515.51        28.05 o
   4   2   2        311.85        317.93        21.53 o
   5   2   2        497.23        487.13        29.22 o
   6   2   2         44.46         46.59        10.79 o
   7   2   2          0.22         -0.69         3.43 o
   8   2   2         43.59         56.74        16.33 o
   9   2   2         24.73         21.42         9.05 o
  -9   3   2          1.05         -7.32         9.43 o
  -8   3   2          0.36         -7.64         9.79 o
  -7   3   2        148.73        130.74        26.73 o
  -6   3   2        550.43        552.79        55.13 o
  -5   3   2        408.29        331.63        43.11 o
  -4   3   2          4.05         14.34         9.48 o
  -3   3   2          1.46         13.57         9.06 o
  -2   3   2       1333.97       1354.17        47.23 o
  -1   3   2         50.61         40.74         7.23 o
   0   3   2        144.80        191.79        15.84 o
   1   3   2        428.62        442.70        19.30 o
   2   3   2       1954.02       2006.72        47.07 o
   3   3   2        124.44        146.50        15.84 o
   4   3   2         85.96         97.55        18.00 o
   5   3   2          4.39         20.10        10.05 o
   6   3   2         99.13        122.43        26.20 o
   7   3   2         71.31        102.87        25.88 o
   8   3   2         15.14         20.75        10.94 o
   9   3   2          7.05         19.44        16.20 o
  -8   4   2          3.12          0.74         3.46 o
  -7   4   2          0.44         -0.86         4.66 o
  -6   4   2         33.63         25.11         8.13 o
  -5   4   2        104.03        124.28        18.67 o
  -4   4   2         29.66         35.95        13.10 o
  -3   4   2          0.60          4.25         6.44 o
  -2   4   2          0.87         -0.17         0.75 o
  -1   4   2         41.20         52.60         9.04 o
   0   4   2        380.94        397.12        25.96 o
   1   4   2          0.38          6.81         4.21 o
   2   4   2         34.94         29.04         6.40 o
   3   4   2         62.07         62.78        12.73 o
   4   4   2          2.30         16.47         7.25 o
   5   4   2         12.94         29.30         7.37 o
   6   4   2          6.18         36.41        12.76 o
   7   4   2          9.14         -6.82         6.82 o
   8   4   2          0.88        -12.73        12.97 o
  -6   5   2         31.93         43.03         9.77 o
  -5   5   2         17.50         33.21         9.93 o
  -4   5   2         66.89         85.24        15.99 o
  -3   5   2          0.03         10.10         7.24 o
  -2   5   2         67.52         74.22        15.27 o
  -1   5   2         27.71         19.88         6.09 o
   0   5   2         65.10         65.58        11.04 o
   1   5   2          3.29         -1.92         6.43 o
   2   5   2          0.35         11.51         6.66 o
   3   5   2         28.25         38.54        10.02 o
   4   5   2        187.90        201.38        24.56 o
   5   5   2          0.36         14.19         7.30 o
   6   5   2          1.37          6.71         9.68 o
  -4   6   2         18.72          5.93         5.25 o
  -3   6   2         22.04         34.12        16.32 o
  -2   6   2         12.34          9.43        16.07 o
  -1   6   2         10.51          6.02         4.04 o
   0   6   2          0.04         -3.94         8.30 o
   1   6   2         59.25         45.05         8.67 o
   2   6   2          9.71          8.84         4.32 o
   3   6   2         60.68         60.15        13.54 o
   4   6   2          2.86         36.49        14.36 o
  -9   0   3          6.63         -2.73         2.73 o
  -7   0   3         20.66         21.76         9.69 o
  -5   0   3       1122.25       1154.94        55.71 o
  -3   0   3        661.27        615.07        30.04 o
  -1   0   3        585.90        497.31        13.45 o
   1   0   3         18.79         13.95         3.52 o
   3   0   3        393.10        382.45        27.98 o
   5   0   3         59.67         53.17        13.28 o
   7   0   3          2.27         -3.44         3.44 o
   9   0   3        110.30        119.59        25.21 o
  -9   1   3         13.24         15.04         6.96 o
  -8   1   3          1.32          7.63         5.93 o
  -7   1   3         10.70         18.11         5.95 o
  -6   1   3        185.28        172.58        15.98 o
  -5   1   3        364.80        361.10        21.11 o
  -4   1   3        350.90        348.23        25.83 o
  -3   1   3        665.41        648.00        17.12 o
  -2   1   3         86.02        102.06         5.50 o
  -1   1   3       3401.46       3604.34        95.77 o
   0   1   3         36.71         46.33         3.38 o
   1   1   3       4322.31       4517.33        50.60 o
   2   1   3       3100.07       3048.50        61.87 o
   3   1   3       3918.32       3637.58        75.46 o
   4   1   3        321.12        316.92        20.83 o
   5   1   3         26.57         39.50         8.17 o
   6   1   3         44.96         57.91        16.04 o
   7   1   3          0.95          4.47         4.24 o
   8   1   3         24.09         24.14         8.03 o
   9   1   3         14.44          5.00        10.60 o
  -9   2   3         38.23         40.80        16.92 o
  -8   2   3        110.99        117.46        16.54 o
  -7   2   3          7.90         10.50         3.67 o
  -6   2   3          0.08          4.85         2.95 o
  -5   2   3         17.34         23.33         4.63 o
  -4   2   3       5240.17       5094.15       170.04 o
  -3   2   3          1.63          3.79         2.87 o
  -2   2   3        938.54       1030.74        27.53 o
  -1   2   3          0.09         -0.74         3.73 o
   0   2   3       2151.76       1972.99        38.83 o
   1   2   3        269.10        268.40        12.81 o
   2   2   3        342.06        307.29        16.35 o
   3   2   3        548.14        515.32        29.66 o
   4   2   3        751.22        724.45        33.91 o
   5   2   3         89.52         69.40        11.12 o
   6   2   3        493.86        484.61        31.43 o
   7   2   3        215.06        247.43        23.99 o
   8   2   3          1.08         18.01        10.78 o
   9   2   3          7.24          7.94         4.41 o
  -9   3   3         11.38          8.92         8.66 o
  -8   3   3          9.64         10.52         7.28 o
  -7   3   3         95.88        105.59        24.31 o
  -6   3   3        249.02        269.23        38.35 o
  -5   3   3        194.58        187.32        19.19 o
  -4   3   3        131.75        146.20        24.21 o
  -3   3   3        417.97        462.03        29.48 o
  -2   3   3         96.82         97.37        18.95 o
  -1   3   3        491.29        441.54        22.42 o
   0   3   3        685.75        753.31        29.20 o
   1   3   3          0.97          2.80         2.78 o
   2   3   3         83.04         59.04         8.56 o
   3   3   3         66.50         78.13         9.71 o
   4   3   3        317.03        294.73        24.80 o
   5   3   3        350.68        380.75        42.96 o
   6   3   3         79.34         71.41        18.96 o
   7   3   3        107.38        100.97        23.70 o
   8   3   3         12.72         22.99        12.37 o
   9   3   3         12.44         17.83        16.25 o
  -8   4   3         28.26         30.35        10.63 o
  -7   4   3          0.74         12.80         9.64 o
  -6   4   3         26.15         45.48        10.66 o
  -5   4   3          1.00          7.94         6.42 o
  -4   4   3         85.15        107.43        16.72 o
  -3   4   3         15.77          9.55         3.84 o
  -2   4   3         11.40          6.80         6.89 o
  -1   4   3        159.60        183.44        16.57 o
   0   4   3        314.84        308.01        21.29 o
   1   4   3         59.00         54.88         5.76 o
   2   4   3         71.17         68.27         8.86 o
   3   4   3         76.09         70.98        11.94 o
   4   4   3         42.49         47.74         9.23 o
   5   4   3         22.98         38.20        11.93 o
   6   4   3          0.08          5.02         7.17 o
   7   4   3          3.73         -7.64        11.62 o
   8   4   3          6.34         -1.03         8.31 o
  -6   5   3          3.11         15.96         8.31 o
  -5   5   3         18.03         40.87        16.26 o
  -4   5   3          4.38         16.76        10.11 o
  -3   5   3         45.30         42.03        11.40 o
  -2   5   3         14.09         31.15         9.65 o
  -1   5   3        160.28        167.30        17.73 o
   0   5   3         15.35         17.22         6.06 o
   1   5   3          9.40         15.12         5.08 o
   2   5   3          6.75         12.61         4.30 o
   3   5   3         26.19         30.29         9.38 o
   4   5   3          1.55         -1.51         4.06 o
   5   5   3          5.38         18.12         7.16 o
   6   5   3          5.04          6.78        22.50 o
  -4   6   3         35.90         25.20        10.03 o
  -3   6   3         25.51         31.37        13.97 o
  -2   6   3        167.38        155.47        22.61 o
  -1   6   3         16.93         15.06         9.28 o
   0   6   3          8.69          3.42         4.89 o
   1   6   3          0.49         -3.42        11.25 o
   2   6   3         39.31         45.92        18.02 o
   3   6   3          0.03         -6.28         6.28 o
   4   6   3          0.69         22.57        11.91 o
  -8   0   4        290.77        305.25        34.59 o
  -6   0   4        171.63        176.62        22.47 o
  -4   0   4       1141.62       1057.75        46.14 o
  -2   0   4         48.91         51.32         7.24 o
   0   0   4        402.18        462.63        18.50 o
   2   0   4        498.53        397.99        25.77 o
   4   0   4       2275.12       2214.33        83.08 o
   6   0   4        211.32        224.85        28.59 o
   8   0   4         40.27         43.48        15.53 o
  10   0   4          0.09          7.08         8.61 o
  -9   1   4          6.11          4.21         8.30 o
  -8   1   4         20.60         35.77        11.90 o
  -7   1   4         38.62         34.64         9.69 o
  -6   1   4        490.18        496.76        26.74 o
  -5   1   4         97.57         97.12        10.75 o
  -4   1   4          2.16         10.50         8.02 o
  -3   1   4       1439.42       1435.03        23.08 o
  -2   1   4       2510.06       2539.60        50.84 o
  -1   1   4       1671.14       1753.74        30.33 o
   0   1   4       1131.24       1222.27        17.24 o
   1   1   4       1566.95       1604.47        22.20 o
   2   1   4       2591.02       2650.00        58.03 o
   3   1   4         71.55         54.55        11.52 o
   4   1   4        132.48        142.92        14.17 o
   5   1   4        108.44        114.61        13.95 o
   6   1   4         18.87         17.96         5.92 o
   7   1   4        202.32        233.99        22.54 o
   8   1   4         68.67         68.37        13.25 o
   9   1   4         20.54         23.84         8.46 o
  -9   2   4          8.00         14.08        12.45 o
  -8   2   4          0.47         -0.19         2.84 o
  -7   2   4         26.53         30.84         5.94 o
  -6   2   4         29.51         33.51         6.51 o
  -5   2   4         46.35         43.02         8.57 o
  -4   2   4          5.93          5.15         4.78 o
  -3   2   4       1356.33       1291.00        59.58 o
  -2   2   4         47.69         59.99        10.47 o
  -1   2   4       1927.36       1888.04        53.20 o
   0   2   4        218.54        211.63        16.38 o
   1   2   4       1651.41       1753.16        38.80 o
   2   2   4       1192.04       1138.85        48.00 o
   3   2   4          0.20         -1.19         3.73 o
   4   2   4         36.01         37.83         7.62 o
   5   2   4          0.61          1.41         4.50 o
   6   2   4         52.16         52.93        10.14 o
   7   2   4        173.94        179.06        20.55 o
   8   2   4          1.71         11.52         6.62 o
   9   2   4          0.91          6.14         7.56 o
  -9   3   4          0.00        -12.35        12.35 o
  -8   3   4         41.25         34.39        14.71 o
  -7   3   4          4.85         36.83        16.93 o
  -6   3   4        113.92        114.13        18.59 o
  -5   3   4        357.94        291.62        18.01 o
  -4   3   4         69.09         74.36        12.50 o
  -3   3   4        706.23        758.08        38.29 o
  -2   3   4        689.77        699.02        57.07 o
  -1   3   4        637.03        608.80        26.11 o
   0   3   4        188.24        163.92        12.88 o
   1   3   4        252.40        269.81        11.21 o
   2   3   4        363.78        390.05        19.15 o
   3   3   4         18.01         23.46         6.04 o
   4   3   4         58.92         39.93        13.89 o
   5   3   4        261.32        242.31        35.12 o
   6   3   4         48.18         39.02        13.99 o
   7   3   4         35.41         24.64         7.80 o
   8   3   4         38.30         63.47        23.95 o
  -8   4   4         29.81         28.84        11.06 o
  -7   4   4          0.33          5.34        15.73 o
  -6   4   4         65.56         72.89        19.23 o
  -5   4   4          0.95          7.37         7.42 o
  -4   4   4        260.81        330.46        29.15 o
  -3   4   4         11.26         20.05         8.72 o
  -2   4   4         55.36         56.16        15.53 o
  -1   4   4         35.31         32.17         7.25 o
   0   4   4        357.54        367.25        22.92 o
   1   4   4         57.17         54.24         5.80 o
   2   4   4        824.43        868.08        32.35 o
   3   4   4         66.02         90.74        12.60 o
   4   4   4         57.19         82.29        11.54 o
   5   4   4          9.37         11.16        19.03 o
   6   4   4        108.39        126.91        28.93 o
   7   4   4          0.35          0.45        11.09 o
   8   4   4         20.11          1.69         7.11 o
  -6   5   4          1.31         -8.50        10.60 o
  -5   5   4         11.61         13.23         8.99 o
  -4   5   4         43.69         39.65        10.68 o
  -3   5   4         55.39         64.41        14.71 o
  -2   5   4         32.21         26.29         7.75 o
  -1   5   4          0.09         -1.20         3.16 o
   0   5   4         36.33         27.12         6.25 o
   1   5   4        291.11        277.90        19.28 o
   2   5   4          3.50          9.02         5.14 o
   3   5   4        127.72        147.19        18.37 o
   4   5   4         13.08         23.99         7.59 o
   5   5   4         10.91          2.85         6.41 o
   6   5   4         11.09         11.14        14.59 o
  -4   6   4         27.52         68.99        15.74 o
  -3   6   4          3.14         12.48        10.79 o
  -2   6   4         20.48         13.67         6.79 o
  -1   6   4          8.44          0.90         5.89 o
   0   6   4          4.17         -0.17         3.21 o
   1   6   4         52.20         47.80        14.80 o
   2   6   4          0.18          1.38         7.70 o
   3   6   4         14.13         53.82        14.39 o
   4   6   4          0.85         38.42        15.56 o
  -9   0   5          5.25          0.55         2.22 o
  -7   0   5        203.80        227.90        26.96 o
  -5   0   5        472.05        440.63        31.86 o
  -3   0   5       1541.61       1373.50        46.29 o
  -1   0   5       2017.34       2173.02        61.53 o
   1   0   5      15846.65      16458.33       217.00 o
   3   0   5       1368.67       1338.45        58.54 o
   5   0   5        423.23        375.53        34.92 o
   7   0   5        329.94        361.43        39.90 o
   9   0   5         88.44        102.40        25.12 o
  -9   1   5          0.19          1.60         6.99 o
  -8   1   5          2.83          8.39         6.10 o
  -7   1   5         32.74         29.36         6.71 o
  -6   1   5        393.63        414.94        23.96 o
  -5   1   5         26.51         35.34         6.55 o
  -4   1   5        221.88        276.61        12.75 o
  -3   1   5         12.48         12.46         2.78 o
  -2   1   5       1415.76       1411.30        36.41 o
  -1   1   5        153.16        160.52         6.24 o
   0   1   5       1041.92       1134.30        14.46 o
   1   1   5        107.31        106.20         5.18 o
   2   1   5       1630.64       1590.38        43.78 o
   3   1   5        119.61        130.18        12.62 o
   4   1   5          3.72          4.12         2.01 o
   5   1   5         54.51         57.22        10.29 o
   6   1   5         92.59         98.45        14.17 o
   7   1   5         78.17         74.65        12.48 o
   8   1   5         55.65         43.61        10.53 o
   9   1   5         65.24         75.31        17.61 o
  -9   2   5          3.31         12.08        11.61 o
  -8   2   5         23.29         15.07        13.91 o
  -7   2   5          8.08          8.11         4.52 o
  -6   2   5          6.55          7.98         3.00 o
  -5   2   5          0.45          2.56         2.35 o
  -4   2   5         13.40         13.85         3.17 o
  -3   2   5         10.03         12.63         2.33 o
  -2   2   5        265.40        250.59        28.67 o
  -1   2   5        159.20        163.41        21.74 o
   0   2   5        292.36        268.24         7.71 o
   1   2   5         71.31         75.30         4.78 o
   2   2   5         89.54         94.56         6.26 o
   3   2   5        648.53        627.74        79.00 o
   4   2   5        167.36        177.19        17.05 o
   5   2   5         19.34         15.21         3.81 o
   6   2   5          4.50          7.78         9.53 o
   7   2   5          3.11          5.17         4.65 o
   8   2   5        171.31        183.33        26.74 o
   9   2   5         12.58         21.74         9.66 o
  -8   3   5         34.26         23.05        11.31 o
  -7   3   5          2.39          5.40         6.60 o
  -6   3   5         11.68          9.09        17.21 o
  -5   3   5         23.53         16.08         8.48 o
  -4   3   5          6.37         11.29         5.64 o
  -3   3   5        196.65        214.45        20.40 o
  -2   3   5         76.99         70.99        15.97 o
  -1   3   5          0.38         -4.29         4.78 o
   0   3   5        812.71        746.67        26.15 o
   1   3   5         51.95         52.49         4.89 o
   2   3   5        105.44        119.59         9.49 o
   3   3   5         64.25         79.32        16.41 o
   4   3   5        560.94        591.79        51.05 o
   5   3   5         75.74         82.15        19.30 o
   6   3   5        157.47        150.23        27.97 o
   7   3   5         95.35         86.52        20.71 o
   8   3   5         30.81         81.34        23.90 o
  -8   4   5          7.66         11.85        20.79 o
  -7   4   5          3.97         23.21        12.58 o
  -6   4   5        157.18        147.35        21.92 o
  -5   4   5        195.57        212.61        24.85 o
  -4   4   5          0.50          3.57         5.19 o
  -3   4   5       1010.36       1128.36        52.67 o
  -2   4   5          8.76          3.70         6.92 o
  -1   4   5        535.30        502.07        43.68 o
   0   4   5         12.77         17.27         4.40 o
   1   4   5         13.69         14.13         4.18 o
   2   4   5         34.23         41.44         7.41 o
   3   4   5        433.28        405.73        30.21 o
   4   4   5         76.49         82.01        11.94 o
   5   4   5         58.23         66.00        14.07 o
   6   4   5         33.07         32.75        15.19 o
   7   4   5         34.48         33.01        11.83 o
  -6   5   5         10.18         24.81        10.71 o
  -5   5   5          3.52          0.61         5.54 o
  -4   5   5        263.57        260.88        28.36 o
  -3   5   5          3.51          7.24         5.19 o
  -2   5   5        201.22        217.82        32.52 o
  -1   5   5         38.37         31.93        14.24 o
   0   5   5         86.68         84.88         8.46 o
   1   5   5         54.74         55.24         8.91 o
   2   5   5          0.56          8.26         4.31 o
   3   5   5          6.04         10.01         6.46 o
   4   5   5        110.90        124.16        15.19 o
   5   5   5          0.63          1.29         4.32 o
   6   5   5         27.78         39.22        11.00 o
  -4   6   5         11.79         17.37        14.87 o
  -3   6   5         33.68         42.19        12.13 o
  -2   6   5         13.57          3.48         5.97 o
  -1   6   5         39.36         40.52        10.88 o
   0   6   5         25.75         31.86        10.47 o
   1   6   5          0.40          4.31         4.20 o
   2   6   5          6.95         11.07         6.91 o
   3   6   5          0.48         13.71        10.72 o
   4   6   5          4.34         19.78        10.58 o
  -8   0   6        193.25        185.22        25.80 o
  -6   0   6          0.59          4.40         6.42 o
  -4   0   6       1450.46       1441.28        53.61 o
  -2   0   6       1461.35       1474.18        34.65 o
   0   0   6       5356.43       5578.67        66.95 o
   2   0   6       6113.52       6106.22       146.57 o
   4   0   6         13.78         12.21         6.94 o
   6   0   6         66.46         86.84        17.97 o
   8   0   6         15.49         18.38        12.96 o
  -9   1   6         19.15         19.71        10.01 o
  -8   1   6         16.79         19.55        11.53 o
  -7   1   6         27.71         35.14         7.05 o
  -6   1   6          7.94         13.00         4.49 o
  -5   1   6        511.44        474.64        18.90 o
  -4   1   6        606.41        607.38        18.70 o
  -3   1   6        278.58        261.13        16.28 o
  -2   1   6       4115.49       4130.56       136.52 o
  -1   1   6       1083.34       1080.78        19.43 o
   0   1   6          1.67          5.67         3.22 o
   1   1   6       2986.86       3136.78        44.86 o
   2   1   6        990.45        965.85        27.81 o
   3   1   6       1346.14       1363.88        44.44 o
   4   1   6        117.82        128.98        14.31 o
   5   1   6        389.87        346.51        25.12 o
   6   1   6        118.18        126.96        16.01 o
   7   1   6          9.74         14.91         5.99 o
   8   1   6         23.41          9.53         7.42 o
   9   1   6         18.20         13.74         7.26 o
  -9   2   6         21.74          8.64         3.71 o
  -8   2   6         16.15         11.61         5.99 o
  -7   2   6         47.15         55.24        10.90 o
  -6   2   6          3.00          0.05         6.67 o
  -5   2   6        160.80        114.58        13.81 o
  -4   2   6        273.08        278.74        22.07 o
  -3   2   6        710.42        692.95        24.84 o
  -2   2   6        342.18        374.54        19.43 o
  -1   2   6       1905.05       2019.06        44.59 o
   0   2   6         62.59         58.07         3.71 o
   1   2   6        804.34        832.40        16.82 o
   2   2   6        228.41        212.82        11.44 o
   3   2   6        475.74        403.62        35.22 o
   4   2   6        251.14        245.54        20.60 o
   5   2   6        589.92        567.28        33.91 o
   6   2   6         11.96         20.47         8.28 o
   7   2   6          9.39         14.34         6.62 o
   8   2   6        106.26        114.83        18.05 o
   9   2   6         82.77         89.85        16.35 o
  -8   3   6         65.36         49.07        17.99 o
  -7   3   6         70.62         79.23        23.92 o
  -6   3   6          2.91          4.76         8.65 o
  -5   3   6        109.44        112.80        16.18 o
  -4   3   6          1.93          6.54         5.09 o
  -3   3   6          0.98          8.92         6.07 o
  -2   3   6        243.39        226.65        29.12 o
  -1   3   6        160.84        189.52        24.07 o
   0   3   6        288.91        286.20        10.12 o
   1   3   6          9.08          6.08         2.18 o
   2   3   6        825.88        910.36        26.19 o
   3   3   6         74.63         88.93        14.07 o
   4   3   6          0.10         16.25         9.81 o
   5   3   6        516.02        514.04        50.51 o
   6   3   6        235.86        223.15        36.33 o
   7   3   6          0.07         36.50        21.82 o
   8   3   6         19.46         19.83        14.22 o
  -7   4   6         17.59         19.10         9.74 o
  -6   4   6        111.03        127.50        20.53 o
  -5   4   6         23.14         28.24        10.24 o
  -4   4   6         35.26         32.53        11.23 o
  -3   4   6          0.01          9.84         6.61 o
  -2   4   6        193.91        207.86        29.10 o
  -1   4   6          0.92          7.47         7.89 o
   0   4   6        111.99        104.89         8.34 o
   1   4   6         84.20         82.33         7.61 o
   2   4   6        332.38        324.50        16.87 o
   3   4   6        339.08        323.63        18.21 o
   4   4   6         98.06        102.16        15.04 o
   5   4   6         13.05          9.41         7.66 o
   6   4   6        118.31        103.33        26.02 o
   7   4   6          8.19          5.33         8.74 o
  -6   5   6          7.40         29.66        11.96 o
  -5   5   6         13.96          7.66         8.58 o
  -4   5   6         75.24         92.73        18.02 o
  -3   5   6         30.56         36.22         9.60 o
  -2   5   6         43.56         63.56        18.75 o
  -1   5   6         49.47         48.45        16.48 o
   0   5   6         41.96         37.68         6.41 o
   1   5   6        281.56        260.80        18.52 o
   2   5   6          1.23         -0.17         4.29 o
   3   5   6          2.95          0.03         4.03 o
   4   5   6        108.31         96.38        13.26 o
   5   5   6          0.01          2.98        10.71 o
   6   5   6          2.05          1.59         3.88 o
  -4   6   6          4.86          1.30         8.04 o
  -3   6   6          1.15          9.32         8.07 o
  -2   6   6         19.84         31.30        25.25 o
  -1   6   6         59.76         59.33        12.93 o
   0   6   6         19.73         21.44         8.51 o
   1   6   6         20.88         33.62        13.78 o
   2   6   6         11.77         15.56        11.02 o
   3   6   6         30.22         30.27        10.49 o
   4   6   6          8.35         12.70         6.40 o
  -7   0   7         92.53         89.90        17.42 o
  -5   0   7        118.57        119.03        15.65 o
  -3   0   7        892.01        883.87        46.05 o
  -1   0   7        697.36        676.81        17.83 o
   1   0   7       2914.89       3157.46        59.76 o
   3   0   7        598.54        573.07        39.26 o
   5   0   7        143.60        157.54        23.63 o
   7   0   7         99.90        104.29        21.38 o
   9   0   7         10.31         17.61        10.94 o
  -9   1   7         60.05         70.95        13.63 o
  -8   1   7          0.87         11.86        12.10 o
  -7   1   7         91.20         87.57         9.88 o
  -6   1   7         64.04         67.38         7.91 o
  -5   1   7         65.28         58.09         6.59 o
  -4   1   7         27.07         26.64         3.48 o
  -3   1   7        126.94        165.15        13.33 o
  -2   1   7        898.83        999.38        33.21 o
  -1   1   7        714.93        714.14        13.56 o
   0   1   7        349.75        379.07        10.17 o
   1   1   7       7612.51       7771.88       162.77 o
   2   1   7        129.90        137.64        12.41 o
   3   1   7       1159.71       1101.23        40.38 o
   4   1   7        504.28        519.59        29.31 o
   5   1   7        110.03        104.70        14.07 o
   6   1   7         68.60         70.95        12.33 o
   7   1   7        112.18        121.97        16.88 o
   8   1   7          0.01         -0.60         6.31 o
   9   1   7          0.01         10.43         5.04 o
  -9   2   7          2.65          7.99         7.16 o
  -8   2   7         40.60         49.28        11.04 o
  -7   2   7          1.80         -0.02         3.86 o
  -6   2   7        144.65        139.61        18.74 o
  -5   2   7         84.41         74.58        10.57 o
  -4   2   7        610.89        514.35        26.77 o
  -3   2   7          3.27          5.59         5.14 o
  -2   2   7        418.69        430.85        32.55 o
  -1   2   7        328.61        342.00        11.43 o
   0   2   7       1245.61       1186.86        24.95 o
   1   2   7          3.66          5.01         2.23 o
   2   2   7        719.23        700.24        32.38 o
   3   2   7        307.74        315.10        22.51 o
   4   2   7         85.89         82.02        11.67 o
   5   2   7        170.99        171.23        19.04 o
   6   2   7         30.70         49.99        11.73 o
   7   2   7         40.47         50.93        11.94 o
   8   2   7        128.50        126.71        18.80 o
   9   2   7         11.23         12.59         7.96 o
  -8   3   7         16.42         39.25        16.80 o
  -7   3   7         74.58        105.86        27.22 o
  -6   3   7         30.49         26.59         6.36 o
  -5   3   7        101.73        108.76        11.16 o
  -4   3   7        269.81        273.65        16.64 o
  -3   3   7        410.05        458.87        30.49 o
  -2   3   7          2.21         12.19        10.64 o
  -1   3   7        261.80        233.68        27.68 o
   0   3   7        364.10        367.75        13.04 o
   1   3   7        224.18        192.86         8.82 o
   2   3   7          5.58          5.95         2.78 o
   3   3   7        565.88        576.11        34.29 o
   4   3   7          5.83         -9.52         9.52 o
   5   3   7         17.77         26.73        12.81 o
   6   3   7        169.78        132.17        26.92 o
   7   3   7         76.07        119.26        28.63 o
   8   3   7         52.25        127.17        30.62 o
  -7   4   7          0.00          5.21         6.34 o
  -6   4   7         15.88          9.81         8.36 o
  -5   4   7         15.52         42.72        11.99 o
  -4   4   7         55.76         43.06        12.08 o
  -3   4   7          5.00          6.36         4.30 o
  -2   4   7          1.46          8.95         7.58 o
  -1   4   7         31.45         26.80        11.12 o
   0   4   7         83.55         95.71         7.78 o
   1   4   7         23.77         24.70         5.68 o
   2   4   7          7.35          0.82         2.56 o
   3   4   7        290.48        292.80        17.36 o
   4   4   7        318.18        315.07        33.49 o
   5   4   7         20.46         23.34         9.01 o
   6   4   7         59.70         59.39        19.80 o
   7   4   7          0.04        -15.12        15.12 o
  -6   5   7          3.92         13.33         7.82 o
  -5   5   7        104.45         92.80        18.61 o
  -4   5   7         15.47         17.63         8.51 o
  -3   5   7         65.27         70.40        25.94 o
  -2   5   7        335.42        342.30        41.82 o
  -1   5   7          0.24          3.96         4.45 o
   0   5   7         26.98         30.74         6.78 o
   1   5   7        371.06        408.45        31.33 o
   2   5   7         19.14         28.40         8.04 o
   3   5   7          7.14         14.44         5.34 o
   4   5   7         94.54         67.01        19.98 o
   5   5   7         70.90         37.55        16.56 o
   6   5   7          1.20          5.64        10.63 o
  -4   6   7         31.21         30.59        10.47 o
  -3   6   7         26.88         32.45        21.56 o
  -2   6   7         39.07         30.35         9.32 o
  -1   6   7         19.02         11.58         6.01 o
   0   6   7         20.03         34.31         9.83 o
   1   6   7          7.14          0.61         2.89 o
   2   6   7        102.40         93.04        18.54 o
   3   6   7          1.57          4.01        20.81 o
   4   6   7         38.01         39.36        12.20 o
  -8   0   8          6.85         13.60         7.64 o
  -6   0   8        120.18        115.27        17.35 o
  -4   0   8        329.83        326.59        18.76 o
  -2   0   8         14.35          7.68         3.02 o
   0   0   8        417.61        451.71        14.84 o
   2   0   8        602.53        582.82        37.18 o
   4   0   8       1917.58       1928.88        83.52 o
   6   0   8        111.53        128.99        23.59 o
   8   0   8         79.39         99.92        23.64 o
  -9   1   8         15.95         15.24         6.94 o
  -8   1   8         47.34         46.26        10.47 o
  -7   1   8          0.99          1.93         2.85 o
  -6   1   8        269.00        277.55        20.79 o
  -5   1   8         11.64         10.37         2.89 o
  -4   1   8        744.54        690.35        60.35 o
  -3   1   8       1062.42       1017.60        31.05 o
  -2   1   8         98.77         87.48         8.15 o
  -1   1   8       1117.02       1106.07        18.69 o
   0   1   8        163.75        147.00         9.03 o
   1   1   8        484.51        461.78        12.23 o
   2   1   8        205.09        189.90        12.48 o
   3   1   8       2801.91       2974.22        73.28 o
   4   1   8       1845.69       1906.92        79.29 o
   5   1   8          9.29         17.11         6.42 o
   6   1   8         70.76         65.15        20.52 o
   7   1   8         62.52         67.12        13.10 o
   8   1   8          0.64          0.84         4.33 o
   9   1   8         11.94         10.75         6.59 o
  -9   2   8         28.84         13.19         9.90 o
  -8   2   8          6.06          2.65         3.12 o
  -7   2   8        165.10        165.67        18.77 o
  -6   2   8         10.45         17.68        13.26 o
  -5   2   8         76.72         70.85        10.74 o
  -4   2   8          0.09          0.74         2.72 o
  -3   2   8         52.25         49.17         6.71 o
  -2   2   8        154.14        161.04         8.73 o
  -1   2   8        791.19        766.10        31.64 o
   0   2   8        182.28        164.83         8.76 o
   1   2   8        300.59        255.54         9.46 o
   2   2   8         10.34         13.57         5.18 o
   3   2   8       1363.87       1345.46        49.29 o
   4   2   8        423.26        457.35        29.58 o
   5   2   8        305.79        318.41        26.27 o
   6   2   8          3.72         13.72         7.35 o
   7   2   8          0.70         11.13         7.75 o
   8   2   8          5.70          0.33        12.27 o
   9   2   8          7.50          9.22         6.41 o
  -8   3   8         34.46         22.33        13.74 o
  -7   3   8          8.11         25.47        15.14 o
  -6   3   8         29.46         44.08         8.22 o
  -5   3   8          0.08          6.80         9.49 o
  -4   3   8        137.10        121.43        11.62 o
  -3   3   8        127.13        144.45        17.04 o
  -2   3   8        286.38        304.86        34.02 o
  -1   3   8        152.23        123.55        11.01 o
   0   3   8        352.03        375.22        15.73 o
   1   3   8        203.62        194.13         8.67 o
   2   3   8        150.78        137.34         9.72 o
   3   3   8          2.78          1.81         2.56 o
   4   3   8          4.95         -5.70         9.91 o
   5   3   8          2.10         -7.77         9.45 o
   6   3   8        179.89        187.91        33.46 o
   7   3   8         57.12         79.67        24.32 o
   8   3   8          0.02          5.08         5.59 o
  -7   4   8          6.88         18.57         7.34 o
  -6   4   8          5.39          6.30         8.80 o
  -5   4   8         74.68         89.38        17.65 o
  -4   4   8         21.29         22.69         9.02 o
  -3   4   8         20.98         26.28         8.96 o
  -2   4   8         43.44         47.48        15.33 o
  -1   4   8         11.11         15.33         4.79 o
   0   4   8        134.20        125.70         9.75 o
   1   4   8         76.49         74.61         8.98 o
   2   4   8          5.83          6.12         2.17 o
   3   4   8        145.14        128.93        12.40 o
   4   4   8        131.74        126.25        16.61 o
   5   4   8         90.21        106.32        16.59 o
   6   4   8          0.32          7.80         9.63 o
   7   4   8          0.06          5.09         8.09 o
  -6   5   8         15.26          6.68        14.86 o
  -5   5   8          2.09          7.34        10.72 o
  -4   5   8         50.98         65.95        14.76 o
  -3   5   8         48.11         36.79        10.54 o
  -2   5   8        152.49        140.15        27.62 o
  -1   5   8         48.28         42.39         7.89 o
   0   5   8        195.56        227.70        17.16 o
   1   5   8          1.96          5.34         4.56 o
   2   5   8         79.37         68.03        13.19 o
   3   5   8         28.30         28.06         8.24 o
   4   5   8         62.05         77.09        23.98 o
   5   5   8          1.95          5.82         7.53 o
   6   5   8          0.43          5.38         5.89 o
  -4   6   8          0.01          6.52         6.95 o
  -3   6   8         12.22         31.33        12.51 o
  -2   6   8         12.05         -1.34         5.58 o
  -1   6   8        211.85        201.80        23.54 o
   0   6   8        171.82        173.91        17.82 o
   1   6   8          0.02          3.63         8.27 o
   2   6   8         22.68          9.67        11.40 o
   3   6   8         20.59         18.90         6.80 o
  -7   0   9        160.88        151.21        21.83 o
  -5   0   9        284.56        260.24        18.59 o
  -3   0   9       2734.96       2669.40        58.42 o
  -1   0   9       5485.97       5548.91        94.01 o
   1   0   9        571.67        549.71        22.59 o
   3   0   9         84.44        107.73        18.36 o
   5   0   9       1232.24       1435.20        77.21 o
   7   0   9         52.80         58.47        17.70 o
   9   0   9         23.77         25.73        12.42 o
  -9   1   9          0.22          7.78         6.17 o
  -8   1   9        154.71        159.74        18.93 o
  -7   1   9          2.67          5.62         3.76 o
  -6   1   9        212.41        210.07        13.09 o
  -5   1   9          5.78          8.46         2.87 o
  -4   1   9        289.90        270.20        19.34 o
  -3   1   9        341.36        349.03        11.87 o
  -2   1   9       1026.11       1007.81        29.70 o
  -1   1   9        928.57        917.60        15.53 o
   0   1   9        586.35        566.11        11.65 o
   1   1   9        588.67        596.92        14.69 o
   2   1   9       1346.61       1339.82        38.40 o
   3   1   9        894.58        943.38        38.98 o
   4   1   9        105.57        105.71        13.67 o
   5   1   9         14.50         24.11         7.94 o
   6   1   9        408.20        403.35        30.16 o
   7   1   9          0.01         -0.60         2.75 o
   8   1   9          9.26          2.39        11.39 o
   9   1   9          0.11         -3.24         5.85 o
  -9   2   9         15.65          5.08         4.00 o
  -8   2   9          1.95          0.16         2.74 o
  -7   2   9         40.62         62.70        12.11 o
  -6   2   9        123.17        123.61        15.46 o
  -5   2   9          2.42          7.11         4.65 o
  -4   2   9        598.03        642.82        27.02 o
  -3   2   9         11.49          9.95         3.87 o
  -2   2   9       1032.40       1025.05        18.16 o
  -1   2   9        169.13        154.09         6.41 o
   0   2   9          4.53          6.67         2.32 o
   1   2   9        646.31        699.60        23.82 o
   2   2   9        162.56        189.53        17.15 o
   3   2   9          0.57         11.31         5.67 o
   4   2   9         51.33         58.75        11.37 o
   5   2   9        245.93        247.36        23.32 o
   6   2   9        120.49        120.36        17.40 o
   7   2   9          4.47          8.38         5.80 o
   8   2   9         44.08         39.68        11.22 o
   9   2   9          9.08         24.62        10.15 o
  -8   3   9          3.76         25.45        16.62 o
  -7   3   9         11.03         20.16        10.69 o
  -6   3   9        133.98        121.76        17.28 o
  -5   3   9         28.43         29.44         6.12 o
  -4   3   9         53.47         63.69         8.96 o
  -3   3   9         83.00         83.94        12.54 o
  -2   3   9          0.14          9.68         8.50 o
  -1   3   9         44.00         38.55         3.60 o
   0   3   9        499.89        505.23        18.42 o
   1   3   9          4.22          4.70         1.48 o
   2   3   9        200.44        195.77        12.86 o
   3   3   9        288.68        284.05        24.43 o
   4   3   9        148.30        109.97        20.11 o
   5   3   9          7.25         -7.98        12.66 o
   6   3   9          8.11         10.43        11.27 o
   7   3   9         24.65         16.61        10.53 o
   8   3   9          3.07          7.57         4.61 o
  -7   4   9         10.45          4.61         5.31 o
  -6   4   9          2.58          0.40         8.49 o
  -5   4   9        182.19        210.24        25.18 o
  -4   4   9         28.88         30.90        10.26 o
  -3   4   9         26.22         31.60        11.93 o
  -2   4   9          1.66          9.81        10.74 o
  -1   4   9         53.73         49.75         6.73 o
   0   4   9         10.35          9.50         5.06 o
   1   4   9        291.07        287.79        11.95 o
   2   4   9         24.84         24.57         4.00 o
   3   4   9        256.62        263.08        18.20 o
   4   4   9         64.52         47.15         9.81 o
   5   4   9         47.56         36.34        14.74 o
   6   4   9         21.22         16.57         8.74 o
   7   4   9         66.33        107.48        30.96 o
  -6   5   9         26.84         42.33        12.60 o
  -5   5   9          0.21          2.49         9.01 o
  -4   5   9         64.57         69.74        15.54 o
  -3   5   9          4.90         18.41         8.02 o
  -2   5   9         32.23         31.90         7.18 o
  -1   5   9         82.57         90.87        11.51 o
   0   5   9         24.46         24.87         5.35 o
   1   5   9        128.46        135.38        15.00 o
   2   5   9        248.59        240.57        20.30 o
   3   5   9         21.70         11.68         4.18 o
   4   5   9         12.14          3.23         4.71 o
   5   5   9          0.40         -1.09         6.45 o
   6   5   9          7.22         10.41        12.92 o
  -3   6   9         10.78         27.32         8.65 o
  -2   6   9         29.32         33.79        15.95 o
  -1   6   9         20.98         29.16         7.35 o
   0   6   9          2.11         11.67         6.17 o
   1   6   9          4.96          9.04         4.79 o
   2   6   9         31.51         24.83         7.55 o
   3   6   9          5.11         -0.49         4.19 o
  -8   0  10         46.24         73.16        20.39 o
  -6   0  10        524.47        500.41        34.82 o
  -4   0  10        296.71        278.87        29.89 o
  -2   0  10         71.18         66.43         9.42 o
   0   0  10       1376.60       1374.07        30.77 o
   2   0  10       2512.67       2519.48        88.99 o
   4   0  10       1146.32       1191.89        66.79 o
   6   0  10         24.78         40.03        14.24 o
   8   0  10        114.61        148.89        29.63 o
  -9   1  10          2.12         -2.91         4.96 o
  -8   1  10          2.49         -8.46         8.46 o
  -7   1  10         11.18         11.99         7.37 o
  -6   1  10          0.00          4.28         2.08 o
  -5   1  10        411.53        341.36        26.98 o
  -4   1  10          0.17         -1.71         1.71 o
  -3   1  10         96.86         76.65         7.35 o
  -2   1  10         34.52         30.06         6.99 o
  -1   1  10        543.46        525.61        11.93 o
   0   1  10        151.14        157.11         7.89 o
   1   1  10         62.57         68.07         5.12 o
   2   1  10        154.11        160.78        11.81 o
   3   1  10         84.22         87.39        11.93 o
   4   1  10          0.80          4.08         6.03 o
   5   1  10          5.79          9.20         4.60 o
   6   1  10         24.78         26.28         8.45 o
   7   1  10        119.19        112.28        16.89 o
   8   1  10          2.35          1.07         4.85 o
   9   1  10          5.76         20.90         8.54 o
  -9   2  10          7.50         -1.13         4.73 o
  -8   2  10         40.68         47.96        11.59 o
  -7   2  10         14.37          4.45         5.96 o
  -6   2  10          0.20          6.18        18.83 o
  -5   2  10         94.48        108.20        21.75 o
  -4   2  10         54.75         69.70         9.02 o
  -3   2  10          4.04          7.22         5.15 o
  -2   2  10          1.69         10.44         3.93 o
  -1   2  10        329.36        333.08        16.39 o
   0   2  10        410.30        458.77        19.07 o
   1   2  10         13.85         13.64         3.97 o
   2   2  10       1536.04       1699.34        67.41 o
   3   2  10        425.19        396.03        22.26 o
   4   2  10        123.22        136.62        17.14 o
   5   2  10        251.41        303.41        26.16 o
   6   2  10         17.18         21.55         7.72 o
   7   2  10         32.34         22.98         8.16 o
   8   2  10          9.81          9.71         6.15 o
   9   2  10          0.03          6.91         2.91 o
  -8   3  10          0.07         28.04        12.27 o
  -7   3  10         17.98         58.68        17.45 o
  -6   3  10         15.93         26.78         6.37 o
  -5   3  10         42.84         37.17         7.54 o
  -4   3  10          6.16          5.27         1.26 o
  -3   3  10        831.52        653.23        70.18 o
  -2   3  10         16.17         17.32         3.39 o
  -1   3  10          0.06          1.80         1.65 o
   0   3  10         71.87         83.98         8.49 o
   1   3  10        173.95        189.87        13.44 o
   2   3  10         25.90         24.41         7.23 o
   3   3  10          6.05         10.16         5.95 o
   4   3  10         74.06         60.05        15.19 o
   5   3  10        282.47        257.59        37.36 o
   6   3  10          6.36         15.44        14.05 o
   7   3  10          0.01         14.87        11.92 o
   8   3  10          7.10          4.35        15.02 o
  -7   4  10          0.00          7.70         4.91 o
  -6   4  10         31.67         28.52        11.90 o
  -5   4  10          0.04          8.19        10.54 o
  -4   4  10        220.49        251.13        27.36 o
  -3   4  10         15.75         26.18         9.44 o
  -2   4  10       1015.30       1046.43        44.44 o
  -1   4  10         29.47         41.55         6.10 o
   0   4  10        211.65        213.99        13.37 o
   1   4  10          3.22          2.37         1.83 o
   2   4  10         87.21         82.08         6.57 o
   3   4  10         13.50          0.61         6.62 o
   4   4  10        201.27        216.90        23.03 o
   5   4  10         70.49         65.17        18.34 o
   6   4  10         52.31         68.81        19.50 o
   7   4  10          1.89         11.32        15.66 o
  -6   5  10          0.80          8.88        10.01 o
  -5   5  10          0.50         10.07        11.06 o
  -4   5  10          0.76          0.40         4.40 o
  -3   5  10        227.58        248.64        28.16 o
  -2   5  10          8.03         20.20         5.36 o
  -1   5  10        253.19        262.42        16.46 o
   0   5  10          6.55          6.86         5.57 o
   1   5  10         11.37         13.33         8.11 o
   2   5  10         20.39         22.86        11.29 o
   3   5  10         70.17         67.26        14.06 o
   4   5  10          1.12         -0.37         6.17 o
   5   5  10         62.83         25.25        14.02 o
  -3   6  10         63.12         59.58        12.71 o
  -2   6  10          2.32         -8.17         8.78 o
  -1   6  10          1.99          6.21         3.94 o
   0   6  10          7.45          7.21         4.22 o
   1   6  10         27.92         38.58         9.31 o
   2   6  10         35.02         25.87        10.16 o
   3   6  10          3.18          5.40         7.24 o
  -9   0  11          9.94         16.73        10.22 o
  -7   0  11         21.67         26.12         7.20 o
  -5   0  11         10.92         13.33         5.44 o
  -3   0  11       2596.92       2579.57        58.66 o
  -1   0  11         72.00         85.42         9.68 o
   1   0  11          3.55          4.50         2.76 o
   3   0  11          0.67          6.44         4.95 o
   5   0  11         56.38         64.94        17.23 o
   7   0  11          7.47         18.91        10.38 o
   9   0  11         10.57         18.74        12.08 o
  -9   1  11          8.59         13.35        10.15 o
  -8   1  11         12.07         13.86         6.30 o
  -7   1  11          2.34         -0.37         3.99 o
  -6   1  11          0.23          0.86         8.72 o
  -5   1  11        110.10         86.56        10.25 o
  -4   1  11          7.91         12.93         3.46 o
  -3   1  11        478.59        478.46        19.07 o
  -2   1  11        343.71        326.86        12.15 o
  -1   1  11          1.12          3.32         1.90 o
   0   1  11          2.74          1.00         1.20 o
   1   1  11        799.97        820.22        18.86 o
   2   1  11       1354.19       1454.00        39.06 o
   3   1  11         35.78         42.45        15.29 o
   4   1  11          5.17          1.82         4.08 o
   5   1  11         34.44         23.46         7.06 o
   6   1  11          3.05          6.46         5.28 o
   7   1  11         12.29         12.81         4.35 o
   8   1  11          0.66          4.68         7.68 o
   9   1  11         11.26         -0.46        13.72 o
  -9   2  11          1.43         -9.47         9.47 o
  -8   2  11          1.29          0.27         7.32 o
  -7   2  11         12.90         11.86        17.00 o
  -6   2  11         21.91         22.35        10.09 o
  -5   2  11         55.13         46.50         8.50 o
  -4   2  11        427.32        440.23        23.22 o
  -3   2  11          9.70         16.02         5.10 o
  -2   2  11       2049.10       2095.63        36.30 o
  -1   2  11        632.55        693.51        23.30 o
   0   2  11       1670.49       1731.64        43.51 o
   1   2  11       1336.66       1460.95        37.83 o
   2   2  11        267.74        260.27        20.97 o
   3   2  11         95.04        111.44        12.22 o
   4   2  11         50.01         61.11        11.21 o
   5   2  11          0.83          2.59         5.02 o
   6   2  11        135.89        161.38        20.59 o
   7   2  11         22.83         21.45         9.25 o
   8   2  11         43.77         51.85        14.01 o
  -8   3  11         40.66         51.78        13.96 o
  -7   3  11         34.44         52.98        14.71 o
  -6   3  11         23.23         20.84         5.96 o
  -5   3  11        115.36        110.25        13.34 o
  -4   3  11         22.14         17.38         5.60 o
  -3   3  11         65.36         58.59         8.95 o
  -2   3  11          3.42          4.58         2.38 o
  -1   3  11        235.40        257.62        12.62 o
   0   3  11        979.05        996.70        27.05 o
   1   3  11        120.63        105.60        10.21 o
   2   3  11         36.78         31.33         5.16 o
   3   3  11          4.42          5.23         2.36 o
   4   3  11         77.99         86.95        22.53 o
   5   3  11        252.70        285.03        39.71 o
   6   3  11         13.45         24.86        13.69 o
   7   3  11         28.84         22.23        14.07 o
   8   3  11          1.90          1.44         7.50 o
  -7   4  11          5.22          0.35         2.97 o
  -6   4  11         15.04         11.22         7.70 o
  -5   4  11        136.95        178.62        23.88 o
  -4   4  11         16.00         23.05         9.38 o
  -3   4  11          2.80          8.68         4.88 o
  -2   4  11         94.14        108.78         9.40 o
  -1   4  11        318.36        319.50        16.24 o
   0   4  11          4.00          3.67         2.68 o
   1   4  11        149.60        150.33        11.43 o
   2   4  11         13.33         20.59         4.73 o
   3   4  11         17.67         19.29         9.50 o
   4   4  11          8.46          6.26         7.54 o
   5   4  11          5.33         -8.22         8.22 o
   6   4  11         16.08         32.47        18.33 o
   7   4  11         24.74         28.47        17.40 o
  -5   5  11         10.06         24.02        10.47 o
  -4   5  11         12.28         15.53         9.88 o
  -3   5  11         15.67         15.47         7.81 o
  -2   5  11         31.52         38.21        10.27 o
  -1   5  11          2.39          7.30         5.38 o
   0   5  11         54.05         69.34         8.56 o
   1   5  11         27.23         21.56         6.97 o
   2   5  11         58.81         73.35        10.98 o
   3   5  11          6.45          2.73         2.38 o
   4   5  11          8.37         32.11        16.35 o
   5   5  11         24.32         15.83        11.70 o
  -3   6  11          2.25          8.76         5.10 o
  -2   6  11          1.72         -4.00         8.43 o
  -1   6  11          4.49          3.30         2.90 o
   0   6  11         15.03         12.34         5.91 o
   1   6  11         53.44         47.98         9.74 o
   2   6  11         36.31         38.31         9.22 o
   3   6  11         14.00         14.20        11.09 o
  -8   0  12          3.26         -1.10         5.22 o
  -6   0  12         34.42         25.24         6.15 o
  -4   0  12         28.10         32.68        10.95 o
  -2   0  12        162.15        182.02        15.05 o
   0   0  12       3829.97       3942.70        63.64 o
   2   0  12         69.71         83.63        14.72 o
   4   0  12         15.48         10.37         7.06 o
   6   0  12        121.91        100.80        21.96 o
   8   0  12          4.80          8.59         6.46 o
  -9   1  12          4.27         10.95        14.70 o
  -8   1  12         49.75         40.27         7.86 o
  -7   1  12          3.25          1.32         3.53 o
  -6   1  12         67.69         71.47        10.35 o
  -5   1  12        117.17        114.95        11.96 o
  -4   1  12        218.21        224.60        17.04 o
  -3   1  12        155.59        141.47        10.19 o
  -2   1  12        991.50        931.70        29.58 o
  -1   1  12       1973.41       2179.23        45.66 o
   0   1  12       2680.23       2807.38        42.09 o
   1   1  12        646.44        711.68        22.02 o
   2   1  12         73.66         66.51         8.30 o
   3   1  12        368.07        424.60        40.66 o
   4   1  12         30.65         31.62         7.32 o
   5   1  12         38.63         39.07         9.02 o
   6   1  12         79.70         69.49        12.75 o
   7   1  12          0.32          3.53         3.67 o
   8   1  12         33.39         33.89        11.09 o
   9   1  12          3.87          0.14         4.62 o
  -8   2  12         39.80         34.66         9.48 o
  -7   2  12        226.78        250.95        24.36 o
  -6   2  12          0.35          0.62         4.08 o
  -5   2  12         81.88         87.31        11.36 o
  -4   2  12          8.85         18.00         5.65 o
  -3   2  12        148.95        156.40        13.36 o
  -2   2  12          7.41          8.62         2.40 o
  -1   2  12       1188.80       1092.94        56.07 o
   0   2  12          4.19          3.49         2.24 o
   1   2  12        263.19        260.45        15.59 o
   2   2  12        199.68        180.00        29.27 o
   3   2  12        900.53        900.37        36.14 o
   4   2  12        637.90        680.60        38.91 o
   5   2  12         13.61         20.73         7.18 o
   6   2  12         98.97        101.45        16.10 o
   7   2  12         12.32         13.60         7.71 o
   8   2  12          0.31          6.32         3.90 o
  -8   3  12         29.55         46.00        13.81 o
  -7   3  12         13.88         12.60         3.33 o
  -6   3  12          8.69         20.02         5.63 o
  -5   3  12         50.51         57.59         9.44 o
  -4   3  12         78.36         81.97         9.41 o
  -3   3  12         15.46         14.75         4.16 o
  -2   3  12        614.07        604.67        31.57 o
  -1   3  12         58.37         57.67         7.38 o
   0   3  12        187.98        183.95        13.83 o
   1   3  12         67.14         74.08         8.80 o
   2   3  12        389.52        378.09        14.34 o
   3   3  12        109.04         99.96        15.56 o
   4   3  12        103.63        103.60        23.35 o
   5   3  12          0.68          0.02         7.25 o
   6   3  12          1.25         20.77        15.41 o
   7   3  12          2.86          3.69        10.21 o
   8   3  12         18.59         13.96         7.94 o
  -7   4  12          6.25         12.94         8.36 o
  -6   4  12         13.28         24.60        18.41 o
  -5   4  12          0.01         16.12         8.67 o
  -4   4  12         19.40         21.84         7.24 o
  -3   4  12        174.82        193.70        22.80 o
  -2   4  12         80.64         77.51         7.89 o
  -1   4  12          1.82          0.42         2.54 o
   0   4  12         16.86         13.77         3.54 o
   1   4  12        105.03         98.18        10.79 o
   2   4  12          4.72         11.96         4.29 o
   3   4  12         22.64          3.07        18.77 o
   4   4  12          2.78         -3.22         8.96 o
   5   4  12          0.25         27.55        16.61 o
   6   4  12          0.83         -0.17         6.23 o
   7   4  12         12.47         23.18        16.90 o
  -5   5  12         10.05         13.23         8.50 o
  -4   5  12         76.94         75.86        13.52 o
  -3   5  12          6.91          1.44         4.25 o
  -2   5  12         29.27         32.90         9.85 o
  -1   5  12          6.51          8.02         3.67 o
   0   5  12         85.13         79.57         9.07 o
   1   5  12         37.49         29.57         7.39 o
   2   5  12          2.33          0.60         5.20 o
   3   5  12         68.89         57.12        13.83 o
   4   5  12         85.94         58.00        16.88 o
   5   5  12         16.33         48.42        18.43 o
  -2   6  12          6.95         17.67        11.14 o
  -1   6  12         39.01         41.43        16.14 o
   0   6  12          1.21          9.52         6.43 o
   1   6  12          0.15          5.36         6.01 o
   2   6  12         10.92         16.91        10.78 o
  -9   0  13          0.72         -1.82         4.74 o
  -7   0  13         53.03         40.55        15.70 o
  -5   0  13         80.40         87.96        18.56 o
  -3   0  13        765.54        775.56        25.42 o
  -1   0  13       6294.79       6413.55       113.66 o
   1   0  13         30.10         68.02         8.76 o
   3   0  13        158.52        143.76        22.83 o
   5   0  13         47.72         45.16        14.80 o
   7   0  13          0.22         12.52         9.73 o
   9   0  13         15.85         19.75        12.74 o
  -9   1  13         60.76         73.58        16.48 o
  -8   1  13         11.69         20.02         8.25 o
  -7   1  13         24.10         31.92         7.52 o
  -6   1  13          7.75          2.64         6.91 o
  -5   1  13        396.01        388.46        22.18 o
  -4   1  13        206.02        186.38        12.83 o
  -3   1  13         40.94         30.17         4.79 o
  -2   1  13          0.30          1.58         1.88 o
  -1   1  13        399.45        456.55        14.02 o
   0   1  13        578.90        587.62        21.23 o
   1   1  13       1120.37       1178.27        29.60 o
   2   1  13          0.67          2.12         2.76 o
   3   1  13        415.23        408.87        27.39 o
   4   1  13        252.27        260.97        22.84 o
   5   1  13        183.12        177.15        34.17 o
   6   1  13         11.38         10.69         3.83 o
   7   1  13          6.61          2.85         4.89 o
   8   1  13          1.87         10.09         7.77 o
   9   1  13          1.79          5.81         8.64 o
  -8   2  13          7.19         16.16         7.05 o
  -7   2  13          0.01         14.28         7.99 o
  -6   2  13        112.21        148.60        13.71 o
  -5   2  13          3.22          2.30         2.62 o
  -4   2  13        466.32        473.81        21.93 o
  -3   2  13          3.98         10.20         5.09 o
  -2   2  13         63.07         48.38         5.11 o
  -1   2  13          5.73          4.01         2.35 o
   0   2  13        142.46        137.24        11.12 o
   1   2  13        746.93        735.10        27.27 o
   2   2  13        221.13        208.64        19.55 o
   3   2  13        240.54        225.09        17.44 o
   4   2  13         55.07         63.11        12.41 o
   5   2  13          9.80          7.58        11.63 o
   6   2  13         67.63         78.10        15.18 o
   7   2  13          7.27          5.53        13.06 o
   8   2  13         11.29          6.94         5.10 o
  -8   3  13          0.08          5.44        17.54 o
  -7   3  13         21.80         15.75        17.48 o
  -6   3  13        108.32        105.00        13.53 o
  -5   3  13        152.79        159.19        14.02 o
  -4   3  13         38.97         36.63         6.87 o
  -3   3  13         20.67         17.86        10.07 o
  -2   3  13          2.31          6.33         3.04 o
  -1   3  13        568.56        596.98        25.00 o
   0   3  13        325.29        324.14        18.85 o
   1   3  13        102.84        114.81        12.10 o
   2   3  13        102.28         92.29        10.29 o
   3   3  13         80.62         88.86        14.07 o
   4   3  13         32.09         39.30        16.57 o
   5   3  13          1.49          8.46         8.20 o
   6   3  13        152.59        159.35        30.78 o
   7   3  13          0.01         -1.70         3.64 o
   8   3  13          8.47         23.10        10.03 o
  -7   4  13         54.97         87.65        18.78 o
  -6   4  13          2.89         -1.25         5.96 o
  -5   4  13          6.20         21.16         7.95 o
  -4   4  13          7.23          0.98         3.24 o
  -3   4  13         21.16         20.66         8.99 o
  -2   4  13         58.59         49.20        10.73 o
  -1   4  13        406.24        384.39        32.65 o
   0   4  13        206.93        206.38        19.24 o
   1   4  13         13.40         13.87         3.61 o
   2   4  13          6.96          5.36         2.55 o
   3   4  13         75.35         91.04        14.52 o
   4   4  13         17.97         43.37        16.00 o
   5   4  13          0.59         14.33        14.18 o
   6   4  13          4.98         16.11        13.13 o
  -5   5  13          9.94          2.62         5.29 o
  -4   5  13          3.00         17.05        13.36 o
  -3   5  13         79.18         92.58        17.48 o
  -2   5  13         16.35         13.89         8.15 o
  -1   5  13          0.50         -1.96         4.99 o
   0   5  13        135.45        140.61        11.95 o
   1   5  13        351.32        332.28        29.22 o
   2   5  13          6.14         -0.22         6.47 o
   3   5  13         19.60         17.75         7.29 o
   4   5  13          0.86          9.94         5.96 o
   5   5  13          6.43         14.62        11.51 o
  -2   6  13         36.18         46.30        18.73 o
  -1   6  13         11.49         16.80        12.76 o
   0   6  13         66.00         31.76         9.32 o
   1   6  13          0.05         -6.20         6.20 o
   2   6  13         56.81         58.54        13.51 o
  -8   0  14        110.89        115.98        26.75 o
  -6   0  14        228.81        230.89        20.74 o
  -4   0  14          0.17         -1.86         5.02 o
  -2   0  14       1924.35       2020.43        58.26 o
   0   0  14        533.85        522.35        20.91 o
   2   0  14       1769.53       1856.10        81.75 o
   4   0  14        924.19       1040.92        66.47 o
   6   0  14        127.47        125.15        25.53 o
   8   0  14          6.68         14.29         9.70 o
  -9   1  14         29.94         29.16        10.10 o
  -8   1  14          0.35          8.14         6.86 o
  -7   1  14        112.97        128.33        14.52 o
  -6   1  14         52.24         47.20        10.67 o
  -5   1  14          0.04          5.20         5.75 o
  -4   1  14          7.77         11.75         3.41 o
  -3   1  14       1108.59        999.89        67.87 o
  -2   1  14        222.32        223.00        12.54 o
  -1   1  14        111.31        109.99         7.08 o
   0   1  14          2.25          5.79         2.16 o
   1   1  14       1934.42       1995.43        41.19 o
   2   1  14        245.79        241.19        16.21 o
   3   1  14        152.81        156.69        17.54 o
   4   1  14          7.90         11.48         4.91 o
   5   1  14        126.11        114.69        16.45 o
   6   1  14          3.27          0.93        12.37 o
   7   1  14         49.02         51.51        12.51 o
   8   1  14          0.03         10.32         5.98 o
  -8   2  14          0.26          4.29         4.24 o
  -7   2  14        157.61        195.50        19.35 o
  -6   2  14         51.43         52.14         8.47 o
  -5   2  14         94.83         93.63        10.64 o
  -4   2  14         11.57         11.10         5.22 o
  -3   2  14        305.28        327.42        21.81 o
  -2   2  14          1.59          3.16         1.88 o
  -1   2  14         10.49          9.77         1.79 o
   0   2  14         49.19         46.27         6.84 o
   1   2  14        129.28        131.73        11.69 o
   2   2  14          5.07         14.87         5.23 o
   3   2  14         77.93         79.02        10.17 o
   4   2  14          4.13         14.78         7.64 o
   5   2  14         75.10         68.49        13.17 o
   6   2  14         81.71         85.99        29.14 o
   7   2  14          1.41          1.22         5.64 o
   8   2  14          0.08          0.15         3.41 o
  -8   3  14          0.80         14.17         7.55 o
  -7   3  14          0.26         12.65         6.52 o
  -6   3  14         17.13         12.28         6.13 o
  -5   3  14         11.19          6.85         3.77 o
  -4   3  14          0.09          7.63         4.13 o
  -3   3  14        787.53        828.73        65.03 o
  -2   3  14        114.33        115.17        10.82 o
  -1   3  14          4.40          6.87         4.19 o
   0   3  14        247.66        262.15        17.27 o
   1   3  14        496.88        539.41        25.72 o
   2   3  14          4.73         10.69         5.75 o
   3   3  14         48.04         39.30        12.95 o
   4   3  14         91.17        126.02        25.74 o
   5   3  14          2.37          1.59         6.54 o
   6   3  14          4.67          9.01        10.38 o
   7   3  14          7.14         -3.97         7.00 o
  -6   4  14         64.30         78.45        14.20 o
  -5   4  14          0.16          0.09         4.49 o
  -4   4  14        172.38        173.12        23.20 o
  -3   4  14        145.29        158.80        21.04 o
  -2   4  14         49.54         64.81         9.07 o
  -1   4  14        641.48        615.28        29.69 o
   0   4  14         13.69         10.88         2.44 o
   1   4  14         38.03         26.09         5.72 o
   2   4  14        333.76        377.75        22.16 o
   3   4  14         78.21         92.50        16.65 o
   4   4  14        101.16        108.97        26.24 o
   5   4  14         20.09         18.52        12.98 o
   6   4  14          2.86         13.12         9.32 o
  -5   5  14         59.41         75.84        14.65 o
  -4   5  14         19.08         12.68         6.80 o
  -3   5  14         23.18         33.75        10.83 o
  -2   5  14          3.67          4.78         6.16 o
  -1   5  14         63.78         44.12         8.69 o
   0   5  14          0.12         -1.61         3.94 o
   1   5  14        151.32        151.88        23.04 o
   2   5  14         35.04         16.52        12.03 o
   3   5  14          2.24         -1.34         2.80 o
   4   5  14          9.29         15.21         9.68 o
   5   5  14         78.43         96.56        26.86 o
  -1   6  14          0.24         -1.41         8.58 o
   0   6  14         11.87          6.91         9.59 o
   1   6  14          4.74         -5.45         5.60 o
  -9   0  15          5.85         16.19        11.21 o
  -7   0  15        154.68        202.35        33.35 o
  -5   0  15       1882.07       1918.95        95.97 o
  -3   0  15        244.92        208.46        13.33 o
  -1   0  15       2057.12       1993.34        55.66 o
   1   0  15        501.73        521.38        26.60 o
   3   0  15        107.83        117.15        20.75 o
   5   0  15        377.61        463.65        47.39 o
   7   0  15         67.77         83.22        22.11 o
  -8   1  15         12.36         24.09         8.68 o
  -7   1  15        256.02        244.28        20.01 o
  -6   1  15        299.01        314.12        28.14 o
  -5   1  15         27.40         19.71         4.12 o
  -4   1  15        392.70        398.44        19.41 o
  -3   1  15        271.85        259.18        31.03 o
  -2   1  15          6.62          6.15         2.96 o
  -1   1  15        189.56        210.78        10.06 o
   0   1  15        271.19        241.45        11.80 o
   1   1  15         42.37         40.52         5.92 o
   2   1  15        258.65        259.64        17.24 o
   3   1  15          0.02         -1.30         3.27 o
   4   1  15        132.29        150.41        18.40 o
   5   1  15        136.28        160.30        22.83 o
   6   1  15         53.00         83.16        15.34 o
   7   1  15         12.69         13.18         6.51 o
   8   1  15         21.37         29.87        10.48 o
  -8   2  15          1.88          4.25         3.14 o
  -7   2  15          9.09         14.80         7.55 o
  -6   2  15         86.16         98.63        11.78 o
  -5   2  15         68.60         79.14        10.04 o
  -4   2  15        152.38        161.10        13.33 o
  -3   2  15         63.34         66.04         9.38 o
  -2   2  15        163.11        148.15         7.98 o
  -1   2  15         58.37         60.85         5.75 o
   0   2  15         38.26         31.71         5.41 o
   1   2  15        380.83        408.05        20.85 o
   2   2  15         67.87         61.12        10.46 o
   3   2  15          0.20          3.32         4.16 o
   4   2  15        193.17        190.11        21.05 o
   5   2  15          0.01          1.80         3.44 o
   6   2  15          1.13         -0.78         3.43 o
   7   2  15          1.86          1.17         3.30 o
   8   2  15          3.27          4.05         5.13 o
  -7   3  15         28.42         26.77         8.35 o
  -6   3  15         46.19         53.82        12.17 o
  -5   3  15         99.50        102.81        11.99 o
  -4   3  15         41.40         53.65         8.25 o
  -3   3  15        474.87        501.65        41.34 o
  -2   3  15         13.68         17.75        10.20 o
  -1   3  15        246.43        236.24        16.05 o
   0   3  15         24.22         28.97         6.04 o
   1   3  15        380.24        367.06        21.03 o
   2   3  15          0.26          7.88         5.31 o
   3   3  15          3.73         13.94         6.69 o
   4   3  15         38.01         78.96        21.34 o
   5   3  15         10.08          6.84        10.13 o
   6   3  15         44.53         60.28        18.25 o
   7   3  15          8.74          0.32         4.93 o
  -6   4  15         27.63         49.44        12.57 o
  -5   4  15         27.58         43.80        11.13 o
  -4   4  15          1.13         -0.63         9.93 o
  -3   4  15          9.65         16.02         6.53 o
  -2   4  15          0.40          3.58         1.93 o
  -1   4  15        998.84       1044.41        40.90 o
   0   4  15         71.31         81.46        10.93 o
   1   4  15          2.45          4.73         3.75 o
   2   4  15         28.28         20.02         5.44 o
   3   4  15        133.02        129.16        19.31 o
   4   4  15          2.01         17.75        11.93 o
   5   4  15         32.73         46.37        19.11 o
   6   4  15          5.60         21.20        15.21 o
  -5   5  15          0.03         14.70         8.62 o
  -4   5  15         14.52         23.74         8.18 o
  -3   5  15          5.50         -0.11         5.85 o
  -2   5  15        160.41        151.45        21.64 o
  -1   5  15         69.13         65.43        13.83 o
   0   5  15         35.64         28.04         7.55 o
   1   5  15         25.71         17.72         9.86 o
   2   5  15          0.15          8.63         3.78 o
   3   5  15         26.47         35.46        10.29 o
   4   5  15         44.99         47.48        18.79 o
  -8   0  16        106.33        118.38        28.28 o
  -6   0  16         34.28         27.44        12.00 o
  -4   0  16        110.27        107.73        10.42 o
  -2   0  16        256.95        241.58        19.70 o
   0   0  16         28.57         38.08         5.95 o
   2   0  16          3.49          3.01         2.63 o
   4   0  16         35.69         41.59        14.88 o
   6   0  16          0.63         -3.29         3.29 o
   8   0  16          3.21          7.41         9.57 o
  -8   1  16          1.37         12.72         6.55 o
  -7   1  16         51.11         39.61         9.03 o
  -6   1  16         75.59         74.24        14.51 o
  -5   1  16         57.72         62.56         8.32 o
  -4   1  16        193.94        202.54        14.21 o
  -3   1  16        226.72        197.00        11.54 o
  -2   1  16        129.45        126.48         9.89 o
  -1   1  16        309.84        308.06        12.64 o
   0   1  16        223.05        205.43        11.15 o
   1   1  16        227.87        248.30        14.23 o
   2   1  16        538.65        525.62        25.32 o
   3   1  16        126.23        147.28        17.12 o
   4   1  16          2.49         -1.65         5.01 o
   5   1  16         31.32         28.39         9.39 o
   6   1  16          0.77         10.06         5.97 o
   7   1  16         28.75         32.24         9.36 o
   8   1  16          0.93          2.79         4.52 o
  -8   2  16         10.63         10.96         5.55 o
  -7   2  16         32.77         19.78         5.80 o
  -6   2  16         13.00          9.58         5.75 o
  -5   2  16       1136.97       1205.71        39.56 o
  -4   2  16         85.55         94.18        10.24 o
  -3   2  16          5.67         10.82         4.34 o
  -2   2  16         27.49         22.78         3.20 o
  -1   2  16        759.17        731.44        34.75 o
   0   2  16         19.09         20.83         5.83 o
   1   2  16         44.53         37.76         6.80 o
   2   2  16          9.58          2.36         5.10 o
   3   2  16        314.71        321.12        30.26 o
   4   2  16         13.48         17.15        10.23 o
   5   2  16        217.02        237.55        25.35 o
   6   2  16          2.78          4.65         9.20 o
   7   2  16         26.07         34.39        10.62 o
   8   2  16          1.88          0.14         6.24 o
  -7   3  16         14.65         16.36         6.08 o
  -6   3  16         39.58         40.92         8.29 o
  -5   3  16          2.99          8.29         5.06 o
  -4   3  16        238.38        248.55        17.76 o
  -3   3  16        633.09        660.61        41.81 o
  -2   3  16          2.40          3.68         3.91 o
  -1   3  16          0.19          1.89         2.19 o
   0   3  16         33.60         32.90         6.25 o
   1   3  16        191.16        196.53        15.71 o
   2   3  16          2.19          3.87         3.29 o
   3   3  16         35.81         28.95         9.28 o
   4   3  16         41.71         30.46        12.69 o
   5   3  16         21.38         42.33        18.05 o
   6   3  16        101.13        110.06        26.30 o
   7   3  16         46.84         61.65        23.80 o
  -6   4  16         14.89         15.79         7.36 o
  -5   4  16          3.55          4.45         3.08 o
  -4   4  16         44.29         49.24        10.02 o
  -3   4  16         17.56         20.12        11.28 o
  -2   4  16         30.53         49.54        11.74 o
  -1   4  16         78.81         76.90        10.40 o
   0   4  16         45.06         48.62         8.58 o
   1   4  16        127.74        125.37        13.03 o
   2   4  16         79.05         77.52        14.60 o
   3   4  16          1.54         -1.68         6.59 o
   4   4  16          0.56         20.53        13.10 o
   5   4  16          1.79         16.07        11.94 o
   6   4  16          3.94         14.65        13.71 o
  -4   5  16          5.40          6.91         6.46 o
  -3   5  16          6.54          9.43         4.76 o
  -2   5  16          0.44          7.89         8.67 o
  -1   5  16         31.52         40.68        11.54 o
   0   5  16          4.79         20.48         8.15 o
   1   5  16         94.66        101.85        17.52 o
   2   5  16         46.78         39.58        11.85 o
   3   5  16          0.17         10.01         8.29 o
   4   5  16          2.52         21.75        15.42 o
  -7   0  17         58.86         60.06        18.71 o
  -5   0  17        368.34        357.09        40.54 o
  -3   0  17          1.29          3.29         2.23 o
  -1   0  17        259.85        266.44        19.93 o
   1   0  17        132.06        170.03        15.77 o
   3   0  17        262.45        272.02        33.36 o
   5   0  17          0.18          3.79         8.20 o
   7   0  17         79.98         66.52        20.23 o
  -8   1  17          4.41         13.57         8.60 o
  -7   1  17        285.11        301.22        29.59 o
  -6   1  17         11.20         13.28         6.20 o
  -5   1  17          1.74          4.07         5.37 o
  -4   1  17        343.20        376.40        19.75 o
  -3   1  17        421.34        450.43        20.32 o
  -2   1  17          2.98          5.06         1.83 o
  -1   1  17        104.57        108.05         7.65 o
   0   1  17         48.96         53.08         5.75 o
   1   1  17        384.31        399.99        15.50 o
   2   1  17          8.89         15.76         5.37 o
   3   1  17        401.87        450.94        31.06 o
   4   1  17          3.73         14.50         6.03 o
   5   1  17         20.52         27.26         8.35 o
   6   1  17         18.81         18.98         7.96 o
   7   1  17         95.14        103.58        20.05 o
   8   1  17          2.39          6.25         6.63 o
  -8   2  17         18.26         18.48         7.34 o
  -7   2  17         28.24         27.48         8.93 o
  -6   2  17         78.36         96.03        11.53 o
  -5   2  17        232.01        236.60        17.30 o
  -4   2  17         35.84         42.92         7.04 o
  -3   2  17         76.53         73.25         8.19 o
  -2   2  17        671.40        654.52        18.22 o
  -1   2  17         56.38         50.44         5.93 o
   0   2  17        797.19        789.48        30.35 o
   1   2  17          6.79          6.47         3.01 o
   2   2  17         62.28         63.03        10.64 o
   3   2  17        122.51        125.76        17.06 o
   4   2  17         26.62         27.22        10.07 o
   5   2  17         36.78         25.04         9.04 o
   6   2  17         21.79         32.29        18.82 o
   7   2  17          1.78          6.04         8.77 o
  -7   3  17         30.57         55.44        12.28 o
  -6   3  17         14.35         11.36         4.36 o
  -5   3  17          1.77          5.81         4.10 o
  -4   3  17          4.05          4.68         4.36 o
  -3   3  17        598.34        617.31        40.86 o
  -2   3  17         67.44         67.11         8.86 o
  -1   3  17        119.28        111.33        11.22 o
   0   3  17        105.11        109.66        15.63 o
   1   3  17        100.35        102.78        11.61 o
   2   3  17        168.56        174.84        20.16 o
   3   3  17         69.29         72.63        23.29 o
   4   3  17          1.23          8.00         3.40 o
   5   3  17          0.28          0.33         6.05 o
   6   3  17         34.14         15.83        11.06 o
   7   3  17         75.93         73.07        21.87 o
  -6   4  17          0.09          2.79         5.78 o
  -5   4  17          1.04         16.46         6.84 o
  -4   4  17          4.40          6.34         4.26 o
  -3   4  17          0.08         -2.87         2.87 o
  -2   4  17         16.48         29.29        11.09 o
  -1   4  17          0.14          7.33         4.55 o
   0   4  17          9.24          7.64         4.23 o
   1   4  17         17.44         18.05         5.48 o
   2   4  17         37.63         37.02         9.95 o
   3   4  17          0.16          0.29        11.01 o
   4   4  17          0.06         -3.28         6.37 o
   5   4  17          5.65         12.25        13.72 o
   6   4  17         13.91         16.52        10.49 o
  -4   5  17          0.21          5.53         5.70 o
  -3   5  17         71.77         99.47        18.29 o
  -2   5  17          0.23         -2.14         4.66 o
  -1   5  17          2.10         -0.58         5.00 o
   0   5  17          8.22          7.48         5.20 o
   1   5  17         18.81         24.93        10.21 o
   2   5  17          9.57         22.22        15.30 o
   3   5  17         10.26         15.06        13.25 o
   4   5  17          3.53         20.46        10.97 o
  -8   0  18          8.47          8.36         8.47 o
  -6   0  18         62.38         83.19        20.69 o
  -4   0  18         88.42         85.45        10.83 o
  -2   0  18        171.17        186.13        18.30 o
   0   0  18          0.49          0.57         2.66 o
   2   0  18          2.02          2.12         4.80 o
   4   0  18         22.59         30.54        11.78 o
   6   0  18          2.44          1.07         2.58 o
   8   0  18         13.35         17.21        13.29 o
  -8   1  18          4.43          9.83        19.49 o
  -7   1  18        116.64        127.00        16.44 o
  -6   1  18         24.85         15.15         5.34 o
  -5   1  18        118.50        126.99        12.27 o
  -4   1  18        282.47        301.07        15.71 o
  -3   1  18        531.40        531.79        22.56 o
  -2   1  18        677.92        685.26        24.49 o
  -1   1  18         55.69         55.58         5.57 o
   0   1  18          2.50          3.08         3.33 o
   1   1  18         89.61         86.89         7.40 o
   2   1  18          0.59          4.40         2.67 o
   3   1  18         44.67         64.37        12.06 o
   4   1  18          5.74          9.57         5.25 o
   5   1  18          1.85          7.93         6.74 o
   6   1  18          0.27         11.95        11.63 o
   7   1  18          0.99         11.74         6.76 o
   8   1  18         16.06         31.94        10.82 o
  -7   2  18          3.87         14.55         5.74 o
  -6   2  18          0.06          8.21         3.81 o
  -5   2  18        246.62        268.02        18.49 o
  -4   2  18         45.30         37.27         7.68 o
  -3   2  18         13.50         17.35         4.70 o
  -2   2  18        160.92        146.97         8.57 o
  -1   2  18         52.06         45.55         4.76 o
   0   2  18          0.11          2.88         3.09 o
   1   2  18        362.05        363.29        21.33 o
   2   2  18         30.39         23.42         6.93 o
   3   2  18          4.35          7.89         4.57 o
   4   2  18          3.47         -2.24         7.74 o
   5   2  18        270.16        269.25        39.67 o
   6   2  18          0.80         -5.35        14.10 o
   7   2  18         58.64         41.00        12.58 o
  -7   3  18          8.15          2.12         6.11 o
  -6   3  18         19.88         24.03         7.76 o
  -5   3  18         17.56         14.32         5.61 o
  -4   3  18          0.59          2.96         2.53 o
  -3   3  18          0.78         -0.19         4.83 o
  -2   3  18          1.97          5.52         3.80 o
  -1   3  18        224.14        230.92        16.92 o
   0   3  18        335.22        319.09        21.53 o
   1   3  18        261.80        261.57        18.59 o
   2   3  18        182.48        208.66        29.83 o
   3   3  18        120.26        120.05        17.07 o
   4   3  18         59.43         64.71        18.54 o
   5   3  18          0.10         -5.17         6.85 o
   6   3  18         10.19          5.34         4.22 o
  -6   4  18         33.24         36.53        13.47 o
  -5   4  18         11.42         10.60         7.60 o
  -4   4  18         22.19         24.45         7.67 o
  -3   4  18          8.02         16.41         8.74 o
  -2   4  18         26.31         24.98         8.12 o
  -1   4  18          1.32          0.49         2.86 o
   0   4  18        164.22        175.88        16.06 o
   1   4  18        116.16        114.35        13.14 o
   2   4  18         10.07         12.04         6.93 o
   3   4  18          3.26          2.57         4.00 o
   4   4  18          9.63         27.55        12.93 o
   5   4  18          2.81          9.93        10.56 o
  -3   5  18         38.60         60.70        14.13 o
  -2   5  18         24.54         25.40        10.37 o
  -1   5  18          1.71          3.75        10.11 o
   0   5  18          6.69         19.93        14.69 o
   1   5  18         18.60         30.16        11.08 o
   2   5  18         44.57         45.26        13.31 o
   3   5  18          2.93         11.33         6.84 o
  -7   0  19          3.70         13.77         9.04 o
  -5   0  19         47.80         75.95        14.13 o
  -3   0  19         82.51         80.06         9.04 o
  -1   0  19        733.28        717.13        34.99 o
   1   0  19       2416.92       2536.06        69.72 o
   3   0  19         44.78         26.15        12.70 o
   5   0  19        376.45        406.62        46.64 o
   7   0  19          7.90          1.46         6.60 o
  -8   1  19         43.49         39.09         9.15 o
  -7   1  19         21.36         22.45         7.67 o
  -6   1  19         24.49         35.93         7.99 o
  -5   1  19          0.05          0.14         3.08 o
  -4   1  19          5.61          7.47         2.74 o
  -3   1  19        135.49        141.66        11.73 o
  -2   1  19         33.03         36.89         5.86 o
  -1   1  19         19.05         22.65         3.82 o
   0   1  19        284.03        317.39        15.26 o
   1   1  19          7.81          6.62         2.14 o
   2   1  19         28.46         27.31         6.21 o
   3   1  19        119.97        122.19        16.84 o
   4   1  19         58.62         52.76        11.30 o
   5   1  19        140.35        153.17        20.45 o
   6   1  19         15.05         16.18         7.62 o
   7   1  19         25.26         27.78        11.58 o
  -7   2  19          0.77          8.27         5.16 o
  -6   2  19          7.38          9.37         4.58 o
  -5   2  19         37.53         35.50         7.52 o
  -4   2  19         64.41         64.69         7.54 o
  -3   2  19         11.58          6.80         2.60 o
  -2   2  19          0.07          0.22         1.27 o
  -1   2  19         15.45         13.20         2.61 o
   0   2  19         29.21         36.08         7.25 o
   1   2  19         15.17         19.14         5.29 o
   2   2  19          9.22         15.25         6.83 o
   3   2  19         70.05         53.21        11.84 o
   4   2  19         11.98         23.74        12.24 o
   5   2  19          1.62          3.79         5.12 o
   6   2  19         42.57         45.61        12.71 o
   7   2  19          0.39          1.80         5.03 o
  -6   3  19         64.38         93.31        12.34 o
  -5   3  19         36.77         50.76         8.96 o
  -4   3  19         28.45         36.89         9.69 o
  -3   3  19          0.06          2.73         6.44 o
  -2   3  19        130.41        140.73        19.16 o
  -1   3  19          5.76          4.07         3.62 o
   0   3  19          6.82          0.42         2.69 o
   1   3  19        158.32        166.07        15.20 o
   2   3  19        126.98        114.18        16.47 o
   3   3  19         83.85         75.19        14.39 o
   4   3  19        108.71         78.17        20.63 o
   5   3  19         13.81         -3.81         7.07 o
   6   3  19          9.97          2.75         5.88 o
  -5   4  19        112.04        133.91        18.70 o
  -4   4  19          3.21          3.56         5.06 o
  -3   4  19         78.62         95.61        21.05 o
  -2   4  19          1.31          3.23         4.86 o
  -1   4  19         38.12         55.86        12.71 o
   0   4  19         88.82         66.83         9.81 o
   1   4  19        147.34        141.03        14.63 o
   2   4  19         13.46         10.32         8.63 o
   3   4  19         30.71         54.18        12.52 o
   4   4  19          0.52         -1.60         5.15 o
   5   4  19         43.84         42.78        19.54 o
  -3   5  19         19.79         16.22         9.00 o
  -2   5  19         44.92         50.71        13.37 o
  -1   5  19         23.82         23.04         8.62 o
   0   5  19         11.20         31.51        15.59 o
   1   5  19          2.97          4.07         5.62 o
   2   5  19         56.13         47.37        21.37 o
   3   5  19          4.51          3.42         4.79 o
  -8   0  20          8.80        -11.61        11.81 o
  -6   0  20        175.35        184.08        34.43 o
  -4   0  20        928.76        951.40        35.81 o
  -2   0  20         38.06         44.90         9.32 o
   0   0  20          4.47         12.46         4.55 o
   2   0  20       1225.28       1289.20        69.93 o
   4   0  20         80.16         73.96        19.54 o
   6   0  20        111.21        124.30        28.11 o
  -7   1  20         42.11         51.48        10.72 o
  -6   1  20         17.58         23.63         6.96 o
  -5   1  20         69.97         72.40         8.40 o
  -4   1  20         15.20         14.15         3.36 o
  -3   1  20         49.97         61.51         8.26 o
  -2   1  20          6.57          6.40         2.98 o
  -1   1  20        288.27        287.09        13.48 o
   0   1  20        239.13        247.00        13.80 o
   1   1  20         29.71         23.65         4.30 o
   2   1  20         64.18         67.00         9.97 o
   3   1  20       1029.43       1019.46        50.17 o
   4   1  20         38.37         38.84        11.25 o
   5   1  20        113.13        114.80        18.18 o
   6   1  20          8.47         11.83         7.74 o
   7   1  20         89.50         87.15        17.70 o
  -7   2  20          0.75          4.13         6.38 o
  -6   2  20          6.51          4.98         3.47 o
  -5   2  20         71.70         90.10        11.37 o
  -4   2  20         41.07         36.43         5.70 o
  -3   2  20         28.93         38.32         6.29 o
  -2   2  20          2.46          4.73         2.13 o
  -1   2  20         73.23         69.87         9.10 o
   0   2  20          9.98         14.76         4.93 o
   1   2  20         89.40         93.62        11.53 o
   2   2  20         51.58         35.66        10.93 o
   3   2  20         80.34         98.92        16.23 o
   4   2  20          2.83          3.42         3.49 o
   5   2  20         11.68         26.83        10.68 o
   6   2  20          2.49         23.09         8.99 o
   7   2  20         86.25        112.54        21.59 o
  -6   3  20          0.04          1.27         3.45 o
  -5   3  20          0.33          2.04         4.53 o
  -4   3  20          3.59          5.84        12.25 o
  -3   3  20        109.48        137.38        19.80 o
  -2   3  20         10.10          3.00         4.28 o
  -1   3  20         67.90         77.43         9.87 o
   0   3  20          7.52          5.19         2.85 o
   1   3  20         19.71          9.23         9.13 o
   2   3  20        131.56        139.44        18.16 o
   3   3  20         24.43         22.66        11.74 o
   4   3  20         15.55         -0.81         8.24 o
   5   3  20          7.43         -3.04        10.49 o
   6   3  20          3.23         -8.91         8.91 o
  -5   4  20          2.76          6.65         6.32 o
  -4   4  20         39.74         46.53        15.46 o
  -3   4  20         27.56         35.18        11.91 o
  -2   4  20         31.39         53.49        13.11 o
  -1   4  20         29.97         31.77        18.93 o
   0   4  20         65.80         55.95         9.07 o
   1   4  20          2.01         -2.00         2.37 o
   2   4  20         25.84         27.50         8.86 o
   3   4  20         47.29         36.56        10.57 o
   4   4  20         40.12         75.37        21.90 o
   5   4  20          0.35          5.72         8.38 o
  -2   5  20          4.73          8.57         5.02 o
  -1   5  20         44.11         46.39        12.51 o
   0   5  20         12.75         -0.68         4.82 o
   1   5  20          0.01          3.31         4.66 o
   2   5  20          3.81          7.61         8.09 o
  -7   0  21         10.40         10.36         7.63 o
  -5   0  21         22.23         26.32         8.57 o
  -3   0  21        758.33        785.44        41.72 o
  -1   0  21          4.45          4.40         3.91 o
   1   0  21        544.99        542.45        31.27 o
   3   0  21       1388.26       1486.92        87.22 o
   5   0  21        447.96        469.38        52.71 o
   7   0  21         29.67         19.89        12.81 o
  -7   1  21         45.36         50.87        13.53 o
  -6   1  21         22.11         19.55         5.12 o
  -5   1  21          7.51         14.03         4.20 o
  -4   1  21         60.33         60.32         7.53 o
  -3   1  21          8.51          6.57         2.43 o
  -2   1  21        126.07        112.96        10.36 o
  -1   1  21        117.33        124.03         9.16 o
   0   1  21         78.79         76.25         7.73 o
   1   1  21         96.35         91.76         9.79 o
   2   1  21         30.75         30.05         6.47 o
   3   1  21        208.46        187.28        21.74 o
   4   1  21        218.00        215.35        24.56 o
   5   1  21        126.30        154.66        21.12 o
   6   1  21          0.06         -1.56         4.65 o
   7   1  21          3.72          7.43         9.17 o
  -7   2  21          0.03          0.96         4.37 o
  -6   2  21         41.05         40.10         8.38 o
  -5   2  21          7.40          4.79         2.62 o
  -4   2  21         44.06         49.08         6.57 o
  -3   2  21         96.06         89.53        12.40 o
  -2   2  21        208.89        214.25        17.57 o
  -1   2  21        127.34        123.55        12.30 o
   0   2  21         83.97         81.78        10.74 o
   1   2  21         50.83         49.06         8.65 o
   2   2  21        219.20        216.97        22.51 o
   3   2  21         73.67         74.80        13.86 o
   4   2  21        159.55        164.93        24.73 o
   5   2  21         57.36         53.74        18.74 o
   6   2  21         14.06          3.52         5.70 o
  -6   3  21         55.50         55.99        13.22 o
  -5   3  21         54.46         50.17         9.28 o
  -4   3  21         33.03         35.66        10.54 o
  -3   3  21         65.45         59.95        13.59 o
  -2   3  21          8.10          6.49         7.11 o
  -1   3  21         79.60         74.00         9.92 o
   0   3  21         36.20         29.76         6.76 o
   1   3  21          5.01         13.47         4.82 o
   2   3  21          1.14          8.38         4.78 o
   3   3  21         16.23         21.07         7.90 o
   4   3  21          0.28          0.83         4.08 o
   5   3  21          9.97         15.32        11.51 o
   6   3  21          4.93         -3.47         3.66 o
  -4   4  21         12.92          9.26        13.90 o
  -3   4  21          0.81         -1.56         4.72 o
  -2   4  21         18.40         14.06         6.62 o
  -1   4  21          0.42          5.29         4.76 o
   0   4  21          0.89          0.21         3.71 o
   1   4  21         82.99         78.49        11.53 o
   2   4  21         15.04         13.36         5.93 o
   3   4  21         41.40         31.51        10.45 o
   4   4  21          3.00         -7.03         8.65 o
  -1   5  21         34.39         35.61        11.16 o
   0   5  21          0.08          6.19        10.52 o
   1   5  21          5.59         14.26        13.00 o
  -6   0  22         41.28         42.08        11.55 o
  -4   0  22         76.15         73.55        13.01 o
  -2   0  22        123.65        128.74        16.22 o
   0   0  22        137.48        139.95        13.36 o
   2   0  22        102.20        100.17        14.41 o
   4   0  22         74.65         51.46        16.31 o
   6   0  22          1.80         -3.08         9.31 o
  -7   1  22          5.40          6.33         3.63 o
  -6   1  22         35.84         44.34         8.51 o
  -5   1  22          0.28          3.36         3.15 o
  -4   1  22         77.14         75.82         8.41 o
  -3   1  22         65.43         64.43         9.15 o
  -2   1  22         14.27         18.69         4.42 o
  -1   1  22        209.84        202.53        12.02 o
   0   1  22        421.41        416.30        18.97 o
   1   1  22        350.45        314.87        18.86 o
   2   1  22         92.53         88.53        11.30 o
   3   1  22         30.97         32.02         9.64 o
   4   1  22         40.90         36.36        11.23 o
   5   1  22        154.25        147.38        21.39 o
   6   1  22          6.12         -2.28         3.95 o
   7   1  22          9.83         23.62         9.50 o
  -6   2  22          9.12          9.96         4.25 o
  -5   2  22         87.33        102.32        12.24 o
  -4   2  22         18.64         17.45         5.58 o
  -3   2  22        390.08        398.79        26.89 o
  -2   2  22        108.88        111.58        17.81 o
  -1   2  22         93.86        100.01        11.37 o
   0   2  22         15.24         20.91         6.01 o
   1   2  22        408.71        387.82        23.99 o
   2   2  22        105.26        100.18        16.01 o
   3   2  22         13.66         15.77         8.69 o
   4   2  22         66.46        101.81        17.78 o
   5   2  22         56.13         63.48        14.11 o
   6   2  22         11.95          6.38         9.54 o
  -6   3  22          8.03         23.23         6.89 o
  -5   3  22          0.42          4.49         3.80 o
  -4   3  22         34.36         49.56        13.87 o
  -3   3  22         88.26        100.22        17.60 o
  -2   3  22         79.51         83.05        15.61 o
  -1   3  22         35.36         28.92        20.48 o
   0   3  22         39.90         50.63         8.88 o
   1   3  22          5.45         12.89         4.80 o
   2   3  22          0.07          2.78         3.40 o
   3   3  22         61.23         65.23        13.97 o
   4   3  22         29.33         16.41        10.11 o
   5   3  22         32.90         38.10        17.11 o
  -4   4  22          9.80          2.07         4.09 o
  -3   4  22         14.88         12.49         7.12 o
  -2   4  22          0.97          1.36         3.58 o
  -1   4  22         22.33         33.95        11.70 o
   0   4  22          9.52          7.15         5.72 o
   1   4  22          0.02          7.35         5.32 o
   2   4  22          0.04          5.85         6.47 o
   3   4  22          1.23          0.82        11.94 o
   4   4  22         17.40         19.06        13.78 o
  -7   0  23          3.22          5.08         4.57 o
  -5   0  23         21.16         27.53         9.33 o
  -3   0  23        248.89        260.20        24.40 o
  -1   0  23        207.98        199.69        20.02 o
   1   0  23          3.95          1.81         2.90 o
   3   0  23        400.30        490.93        50.42 o
   5   0  23          3.77          5.51         3.50 o
  -7   1  23         10.44         12.80         5.04 o
  -6   1  23          7.92          8.45         8.29 o
  -5   1  23         31.43         21.01         5.35 o
  -4   1  23        121.00        119.62        10.70 o
  -3   1  23          9.01          7.37         3.58 o
  -2   1  23        389.90        388.62        20.11 o
  -1   1  23        649.97        642.31        24.04 o
   0   1  23         33.10         35.99         5.74 o
   1   1  23        178.18        169.72        14.24 o
   2   1  23         25.16         23.03         6.31 o
   3   1  23         78.47         58.75        12.52 o
   4   1  23         47.96         67.77        14.68 o
   5   1  23          0.11         12.63         7.49 o
   6   1  23         27.22         35.79        11.76 o
  -6   2  23          0.63         -1.19         4.10 o
  -5   2  23         25.93         26.20         6.58 o
  -4   2  23          1.87         -0.89         2.42 o
  -3   2  23          0.10          4.29         4.27 o
  -2   2  23        305.11        316.33        28.97 o
  -1   2  23        186.66        198.87        16.41 o
   0   2  23         45.15         50.68         8.36 o
   1   2  23         37.97         37.32         7.63 o
   2   2  23         90.79         88.83        14.36 o
   3   2  23          0.29          0.56         3.58 o
   4   2  23         13.59          4.13        11.67 o
   5   2  23         44.35         45.04        12.75 o
   6   2  23         12.41         14.69        12.44 o
  -5   3  23         48.75         61.46        10.54 o
  -4   3  23         99.35         87.74        20.61 o
  -3   3  23         50.38         37.49        16.86 o
  -2   3  23          1.34         -2.01         3.78 o
  -1   3  23        160.95        166.26        21.76 o
   0   3  23         14.63         24.50         6.87 o
   1   3  23          0.01          0.37         3.22 o
   2   3  23         37.22         38.23        10.69 o
   3   3  23         94.04         98.30        16.99 o
   4   3  23          0.36          5.01         9.72 o
   5   3  23          0.58         12.88         9.28 o
  -3   4  23         22.99         26.33         9.30 o
  -2   4  23         18.02         20.21         9.27 o
  -1   4  23          2.30          9.20         7.07 o
   0   4  23          0.77          5.60         7.78 o
   1   4  23         13.59         20.17         6.15 o
   2   4  23         15.96         15.65         5.90 o
   3   4  23         11.08          1.06         7.55 o
  -6   0  24        122.55        145.78        33.59 o
  -4   0  24          2.25          5.93         6.68 o
  -2   0  24         49.90         56.21        11.22 o
   0   0  24        161.99        170.28        18.06 o
   2   0  24         83.79         84.83        13.32 o
   4   0  24          1.60         -2.69         3.46 o
   6   0  24        120.78        125.64        29.41 o
  -6   1  24          7.42          7.70         4.07 o
  -5   1  24         38.62         51.89         8.97 o
  -4   1  24          4.34          6.38         4.99 o
  -3   1  24          2.27          2.97         1.93 o
  -2   1  24         49.53         48.78         7.34 o
  -1   1  24        160.14        140.54        11.40 o
   0   1  24         26.64         26.32         5.04 o
   1   1  24        168.34        198.26        20.74 o
   2   1  24         10.53          6.72         4.39 o
   3   1  24          0.85          0.78         8.04 o
   4   1  24          3.62         -2.01         3.36 o
   5   1  24          1.73          6.11         6.13 o
   6   1  24         20.96         19.29         9.39 o
  -6   2  24          7.90          5.00         4.29 o
  -5   2  24          0.11         -0.10         2.17 o
  -4   2  24         11.30          9.54         3.61 o
  -3   2  24         52.75         52.89        11.21 o
  -2   2  24          3.35          0.02         3.58 o
  -1   2  24        218.84        171.59        15.63 o
   0   2  24         51.80         55.87         8.77 o
   1   2  24        259.78        229.52        19.02 o
   2   2  24          0.75          1.34         7.97 o
   3   2  24          0.20         -1.72         4.75 o
   4   2  24         57.31         54.99        18.16 o
   5   2  24          1.91         35.57        91.00 o
  -5   3  24         38.36         38.25         8.65 o
  -4   3  24          0.04         17.01         8.79 o
  -3   3  24          3.14          5.18         5.34 o
  -2   3  24          0.65          2.46         5.29 o
  -1   3  24         99.63        111.57        17.78 o
   0   3  24          9.61          3.78         4.12 o
   1   3  24         27.09         26.64         6.15 o
   2   3  24          0.51          0.46         4.65 o
   3   3  24         32.16         31.43        10.51 o
   4   3  24         15.18         18.20        13.79 o
  -3   4  24         21.82         26.00        13.98 o
  -2   4  24        118.51        137.66        21.29 o
  -1   4  24          1.81         -5.55         5.55 o
   0   4  24         25.19         33.94        10.82 o
   1   4  24          0.10          5.55         2.85 o
   2   4  24         37.63         21.23         8.85 o
   3   4  24          4.01          1.09         4.13 o
  -5   0  25          0.67         -5.80         5.80 o
  -3   0  25        299.92        277.94        25.98 o
  -1   0  25          2.76          1.02         9.57 o
   1   0  25        235.86        225.22        21.49 o
   3   0  25        132.12        117.49        24.23 o
   5   0  25          3.86          1.85         3.09 o
  -6   1  25          5.01          3.36         2.85 o
  -5   1  25         10.86         21.54         6.01 o
  -4   1  25         33.11         25.62         5.87 o
  -3   1  25         84.06         72.35         9.46 o
  -2   1  25          9.45          9.03         3.89 o
  -1   1  25         19.67         33.64         8.36 o
   0   1  25          1.91          3.48         2.24 o
   1   1  25        145.19        128.96        17.21 o
   2   1  25          9.88         13.63         4.30 o
   3   1  25         16.62         15.98         6.13 o
   4   1  25         39.65         56.21        13.13 o
   5   1  25         18.45         24.56        10.68 o
   6   1  25         10.94         11.71         6.11 o
  -5   2  25          0.15          6.67         5.23 o
  -4   2  25          7.87         10.67         3.30 o
  -3   2  25         53.81         40.67         9.38 o
  -2   2  25          3.79         11.83         6.21 o
  -1   2  25         49.16         30.38         6.91 o
   0   2  25        133.59        145.31        15.23 o
   1   2  25          0.76          0.92         3.05 o
   2   2  25         57.89         73.64        13.63 o
   3   2  25          0.11          1.91         5.04 o
   4   2  25         21.85         16.98        10.73 o
   5   2  25          0.06          8.01         7.17 o
  -4   3  25         38.94         37.27        11.64 o
  -3   3  25         37.59         38.71        12.02 o
  -2   3  25         10.31         23.21        21.15 o
  -1   3  25          0.74          8.23         5.86 o
   0   3  25         17.85         15.90         8.33 o
   1   3  25         40.14         27.78         6.96 o
   2   3  25          4.70         -3.04         6.73 o
   3   3  25         13.13         17.00         8.47 o
   4   3  25         14.32         16.97        11.68 o
  -2   4  25          0.72          4.42         3.49 o
  -1   4  25         26.65         30.40        11.86 o
   0   4  25          0.08         10.75         7.82 o
   1   4  25         33.78         47.48        12.73 o
   2   4  25          4.14         14.77         6.12 o
  -6   0  26         19.69          8.56         9.56 o
  -4   0  26          1.67         10.88         7.46 o
  -2   0  26         71.58         51.87        11.85 o
   0   0  26         20.51         14.74         8.23 o
   2   0  26         12.94         15.96        10.29 o
   4   0  26          0.01          0.73         8.93 o
  -6   1  26          9.74         13.69         5.16 o
  -5   1  26         15.35         14.72         4.71 o
  -4   1  26          2.20          9.13         3.94 o
  -3   1  26          0.14          8.49         3.73 o
  -2   1  26          0.21          0.28         3.05 o
  -1   1  26         58.74         38.85        19.93 o
   0   1  26         23.23         33.95         7.32 o
   1   1  26          3.07          2.25         5.51 o
   2   1  26         39.23         32.31         7.39 o
   3   1  26         14.53         14.00        14.96 o
   4   1  26         39.26         31.88        10.20 o
   5   1  26         20.88         16.79         7.90 o
  -5   2  26         51.27         48.10         9.72 o
  -4   2  26          1.92          4.68         2.96 o
  -3   2  26         51.88         50.14        10.26 o
  -2   2  26          4.09          8.63        10.91 o
  -1   2  26        109.36        109.25        17.78 o
   0   2  26         17.51         15.54         5.42 o
   1   2  26         48.54         46.30        11.17 o
   2   2  26          0.38          4.68         2.17 o
   3   2  26         49.26         53.36        11.79 o
   4   2  26         39.48         29.52        15.90 o
   5   2  26         35.28         48.48        13.18 o
  -4   3  26         10.08          8.11         5.98 o
  -3   3  26          0.19          4.66         5.80 o
  -2   3  26         31.37         37.44        10.90 o
  -1   3  26         16.24         15.00         7.02 o
   0   3  26         29.25         32.70        10.89 o
   1   3  26         50.83         47.67         9.77 o
   2   3  26         41.39         40.42        11.56 o
   3   3  26          9.18          5.92        10.94 o
   0   4  26          3.83          1.56         8.63 o
  -5   0  27          9.47         15.58         8.68 o
  -3   0  27          8.23          6.95         5.47 o
  -1   0  27          0.94          0.50         5.02 o
   1   0  27         21.84         20.70         6.76 o
   3   0  27         28.20         27.68        13.33 o
   5   0  27          1.74         -2.99         5.97 o
  -5   1  27         65.16         73.11        13.17 o
  -4   1  27          1.06          4.36         5.57 o
  -3   1  27         39.31         37.16         8.42 o
  -2   1  27          0.15         -1.42         5.45 o
  -1   1  27          1.92          9.19         6.22 o
   0   1  27         24.18         21.11         6.23 o
   1   1  27          2.20         -0.80         4.51 o
   2   1  27         23.05         32.15        11.79 o
   3   1  27         26.22         23.22         8.34 o
   4   1  27          4.66          2.58         9.16 o
   5   1  27         34.00         31.43        10.55 o
  -4   2  27         33.31         34.02         8.80 o
  -3   2  27          1.99         10.45         6.87 o
  -2   2  27         42.84         57.31        13.00 o
  -1   2  27         34.94         38.79        10.88 o
   0   2  27          5.31         10.47         4.74 o
   1   2  27         49.39         38.55         9.60 o
   2   2  27         13.08         10.94         5.97 o
   3   2  27         10.07          6.74         5.07 o
   4   2  27         18.59         17.55        13.14 o
  -3   3  27         62.00         85.28        21.22 o
  -2   3  27          3.56         -0.73         6.64 o
  -1   3  27         20.76         12.12         5.53 o
   0   3  27         32.23         45.33        12.23 o
   1   3  27          6.25          3.09         4.19 o
   2   3  27          1.97          7.13         6.16 o
   3   3  27          8.38         11.34         8.19 o
  -4   0  28         42.93         51.97        12.68 o
  -2   0  28         95.03         84.06        14.94 o
   0   0  28         46.13         51.94        14.78 o
   2   0  28          3.60          3.62         6.45 o
   4   0  28         13.76         25.68        14.60 o
  -5   1  28          0.77          2.83         3.90 o
  -4   1  28          3.22         -0.41         7.71 o
  -3   1  28         36.29         28.53         7.84 o
  -2   1  28         40.52         35.33         8.93 o
  -1   1  28         42.04         46.19        11.12 o
   0   1  28        110.92        102.46        13.35 o
   1   1  28          3.80          8.74         5.59 o
   2   1  28          7.38         -1.43         4.61 o
   3   1  28         25.89         26.15         9.55 o
   4   1  28         18.72         21.95        10.11 o
  -4   2  28          0.26          2.95         4.97 o
  -3   2  28          5.34          6.82         3.71 o
  -2   2  28          0.50          4.02         6.26 o
  -1   2  28         24.04         22.89         8.99 o
   0   2  28          3.84          2.21         3.51 o
   1   2  28          2.80          4.22         4.76 o
   2   2  28          0.34          3.97         4.81 o
   3   2  28          0.00          4.33         9.24 o
  -2   3  28          2.24          6.23         7.23 o
  -1   3  28         22.35         25.14         9.89 o
   0   3  28          7.15          3.07         4.89 o
   1   3  28         13.56          5.19         9.49 o
   2   3  28          2.16         -2.46         3.63 o
  -3   0  29         25.80         26.82         8.17 o
  -1   0  29         53.50         68.75        20.93 o
   1   0  29        114.71        106.63        24.57 o
   3   0  29         11.32         36.58        15.01 o
  -4   1  29         32.26         48.43        10.98 o
  -3   1  29          0.25          4.56         3.89 o
  -2   1  29         76.04         83.08        16.07 o
  -1   1  29         22.77         26.72         9.36 o
   0   1  29         54.54         52.96        11.69 o
   1   1  29          0.06         -3.24         3.24 o
   2   1  29         19.98         12.70         6.11 o
   3   1  29          0.01          0.40         2.99 o
   4   1  29          0.63          9.23         7.72 o
  -3   2  29          0.00          5.36         5.44 o
  -2   2  29          0.45          6.22         5.72 o
  -1   2  29         37.61         35.54        10.94 o
   0   2  29         17.04         11.24        10.23 o
   1   2  29         22.00         22.79         8.40 o
   2   2  29          0.00          0.53         4.99 o
   3   2  29          2.23          1.06         5.35 o
  -2   0  30         24.18         35.48        10.37 o
   0   0  30         34.55         21.13         9.25 o
   2   0  30         16.54          3.57         6.76 o
  -3   1  30         11.51          5.52         3.35 o
  -2   1  30          5.65         15.60         8.26 o
  -1   1  30          1.09          8.04        10.66 o
   0   1  30         22.01         21.80         7.56 o
   1   1  30         12.72          8.75         7.45 o
   2   1  30         13.28         16.90         6.85 o
   3   1  30         19.39         26.27         8.66 o
  -2   2  30          8.56          4.66         5.70 o
  -1   2  30         24.03         34.88        11.44 o
   0   2  30          1.97          0.63         6.18 o
   1   2  30         28.31         20.64        14.69 o
   2   2  30         16.94         10.73         6.10 o
  -3   0  31         13.92         10.95        12.99 o
  -2   1  31          0.01          3.86         4.87 o
  -1   1  31         13.50         18.88         9.30 o
   0   1  31          7.79         13.29         7.27 o
   1   1  31          3.10          0.36         3.37 o
   2   1  31          5.35          3.00         5.14 o
                                                
