# Supplementary material for: 4-[(Benzyl­amino)­carbon­yl]-1-methyl­pyridinium halogenide salts: X-ray diffraction study and Hirshfeld surface analysis
Source: Acta Crystallogr E Crystallogr Commun. 2022 Jan 7;78(Pt 2):114–9. doi: 10.1107/S2056989021013505 (PMC8819432; doi:10.1107/S2056989021013505)
Supplement: Supplementary file 3 [file e-78-00114-AmBrsup3.hkl]

#
# h,k,l, Fc-squared, Fo-squared, sigma(Fo-squared), status flag
#
data_AmBr
_shelx_title ' z75a_a.res in P2(1)2(1)2(1)'
_shelx_refln_list_code          4
_shelx_F_calc_maximum      150.78
_exptl_crystal_F_000       624.00
_reflns_d_resolution_high  0.8415

loop_
 _space_group_symop_operation_xyz
 'x, y, z'
 '-x+1/2, -y, z+1/2'
 '-x, y+1/2, -z+1/2'
 'x+1/2, -y+1/2, -z'

_cell_length_a     9.4171
_cell_length_b    11.0988
_cell_length_c    14.3632
_cell_angle_alpha  90.000
_cell_angle_beta   90.000
_cell_angle_gamma  90.000

_shelx_F_squared_multiplier     1.000

loop_
 _refln_index_h
 _refln_index_k
 _refln_index_l
 _refln_F_squared_calc
 _refln_F_squared_meas
 _refln_F_squared_sigma
 _refln_observed_status
   2   0   0         23.58         31.94         8.07 o
   4   0   0        406.19        410.39        42.95 o
   6   0   0       2475.50       2433.86       130.85 o
   8   0   0        664.16        685.81        80.19 o
  10   0   0        114.83        106.15        30.35 o
   2   1   0      18893.94      15593.98       241.52 o
   3   1   0        764.82        852.12        30.86 o
   4   1   0       9764.67       9723.99       229.66 o
   5   1   0        203.67        215.94        23.41 o
   6   1   0         21.38         23.56         7.09 o
   7   1   0         31.33         26.46        11.84 o
   8   1   0        593.46        667.00        52.85 o
   9   1   0          8.40         10.96        11.11 o
  10   1   0        200.76        211.99        33.88 o
  11   1   0          0.18          6.81        14.25 o
   0   2   0        104.47         79.14        20.69 o
   1   2   0        620.94        778.60        33.30 o
   2   2   0       9015.15       8713.96       133.54 o
   3   2   0          0.92         -2.45         5.30 o
   4   2   0       2499.65       2782.66        99.97 o
   5   2   0        673.39        767.65        40.17 o
   6   2   0       3002.11       3427.64       142.25 o
   7   2   0         15.57         13.13         7.08 o
   8   2   0        200.63        175.57        26.16 o
   9   2   0         18.56          1.00        13.91 o
  10   2   0          6.05         15.12         7.04 o
  11   2   0          0.73        -10.37        26.74 o
   1   3   0        278.32        315.62        23.60 o
   2   3   0       9564.80       9278.63       224.13 o
   3   3   0        434.12        467.08        35.54 o
   4   3   0       1347.20       1396.47        61.51 o
   5   3   0        230.44        207.97        24.12 o
   6   3   0         30.11         27.64        11.10 o
   7   3   0          0.05         -1.69         7.50 o
   8   3   0        409.36        444.32        47.44 o
   9   3   0          8.61         11.77        11.90 o
  10   3   0         15.57         19.71        18.59 o
   0   4   0       8594.14       8444.62       279.75 o
   1   4   0        717.95        755.07        40.39 o
   2   4   0        255.80        257.10        23.34 o
   3   4   0        117.41        118.82        18.13 o
   4   4   0        534.32        668.37        49.49 o
   5   4   0          1.96         17.39         8.82 o
   6   4   0       1159.10       1352.56        81.91 o
   7   4   0        331.78        297.39        38.04 o
   8   4   0          1.71          8.17        12.45 o
   9   4   0          0.57         24.19        14.80 o
  10   4   0         14.20         33.24        15.40 o
   1   5   0        444.45        448.94        33.73 o
   2   5   0       3198.64       3560.50       116.99 o
   3   5   0        977.84        962.43        70.24 o
   4   5   0        929.65        979.47        87.73 o
   5   5   0         54.19         55.05        22.91 o
   6   5   0          2.18          4.87         6.65 o
   7   5   0         52.90         32.00        14.47 o
   8   5   0        124.64        139.27        31.63 o
   9   5   0         96.66        107.47        31.62 o
  10   5   0         72.12        100.87        29.45 o
   0   6   0       4670.43       4746.82       153.30 o
   1   6   0       1587.00       1600.09        83.44 o
   2   6   0        138.01        111.39        22.90 o
   3   6   0          8.44          2.32         7.81 o
   4   6   0        255.80        265.98        38.91 o
   5   6   0        588.05        612.24        77.02 o
   6   6   0        381.26        440.56        63.45 o
   7   6   0         77.43         84.62        23.17 o
   8   6   0        121.64        139.37        36.91 o
   9   6   0         11.45         41.71        22.69 o
   1   7   0        109.66        128.90        48.14 o
   2   7   0       1211.05       1262.19        83.93 o
   3   7   0        437.72        411.46        51.61 o
   4   7   0        312.49        351.87        54.67 o
   5   7   0        432.25        400.98        51.18 o
   6   7   0          8.59         13.07         6.11 o
   7   7   0          7.70         -3.06        14.20 o
   8   7   0        127.16        167.52        37.41 o
   9   7   0         13.18         35.12        15.73 o
   0   8   0       1138.97       1191.70       168.27 o
   1   8   0        469.48        541.38        88.76 o
   2   8   0        455.79        389.95        61.44 o
   3   8   0          3.21         17.96        12.89 o
   4   8   0         98.58         83.65        29.30 o
   5   8   0         15.02         24.24        12.67 o
   6   8   0        150.11        155.14        34.76 o
   7   8   0        132.94        136.09        31.34 o
   8   8   0          2.98          5.75         7.64 o
   1   9   0        149.96        135.62        42.45 o
   2   9   0        203.88        223.83        62.87 o
   3   9   0        383.96        417.89        94.40 o
   4   9   0        282.44        331.27        83.82 o
   5   9   0         40.42         14.08        18.88 o
   6   9   0         20.18         10.89        16.08 o
   7   9   0          3.23         11.02        18.54 o
   8   9   0         17.97         17.66        18.13 o
   0  10   0         53.05         17.25        29.27 o
   1  10   0        140.62        165.86        64.12 o
   2  10   0         12.27         19.57        17.61 o
   3  10   0          0.88        -26.67        73.43 o
   4  10   0         49.33         25.05        21.94 o
   5  10   0         44.57         40.18        21.20 o
   6  10   0         49.13         20.14         7.21 o
   7  10   0         47.36         45.32        22.03 o
   1  11   0         15.53         45.35        35.20 o
   2  11   0         13.39        -16.23        20.63 o
   3  11   0         21.05         46.41        34.11 o
   4  11   0          0.32         -5.56         6.61 o
   5  11   0         35.11         26.19        61.03 o
   6  11   0          0.43         12.70        27.06 o
   0  12   0         17.53        -12.95        12.95 o
   1  12   0         32.29         14.20        20.53 o
   2  12   0          1.62         35.96        37.00 o
   3  12   0         23.90          5.27        28.66 o
   4  12   0          1.79        -26.89        41.59 o
   1  13   0          7.97         27.95        39.55 o
   2   0   1        775.59        924.63        29.96 o
   3   0   1         99.57        106.94        12.46 o
   4   0   1       1304.25       1370.10        56.07 o
   5   0   1       2611.30       2512.62        97.49 o
   6   0   1        137.08        133.03        21.64 o
   7   0   1        545.53        570.86        47.78 o
   8   0   1        294.71        273.96        35.37 o
   9   0   1         86.35         74.74        20.27 o
  10   0   1          7.01         12.08        13.81 o
  11   0   1         51.34         50.70        15.32 o
 -11   1   1         16.49         13.46        13.76 o
 -10   1   1          7.73          7.92        17.28 o
  -9   1   1        154.21        175.54        28.40 o
  -8   1   1         59.22         50.89        16.39 o
  -7   1   1        220.40        170.99        19.38 o
  -6   1   1        418.51        392.11        28.77 o
  -5   1   1        722.77        716.35        35.91 o
  -4   1   1        644.37        650.67        32.48 o
  -3   1   1       6787.59       6560.10       133.03 o
  -2   1   1       3088.76       3164.88        71.85 o
   2   1   1       3185.93       3403.47        57.72 o
   3   1   1       6778.18       6669.18       117.11 o
   4   1   1        812.68        812.14        43.49 o
   5   1   1        700.92        660.82        44.30 o
   6   1   1        443.64        424.08        36.51 o
   7   1   1        237.56        228.19        27.30 o
   8   1   1         54.07         79.42        19.66 o
   9   1   1        136.18        136.82        26.05 o
  10   1   1          5.48         -3.83        14.33 o
  11   1   1         19.13         31.54        14.10 o
 -11   2   1         19.83         56.27        19.34 o
 -10   2   1         51.82         30.74        15.37 o
  -9   2   1         67.42         71.81        22.69 o
  -8   2   1         15.52         20.53        11.13 o
  -7   2   1        846.20        749.68        51.07 o
  -6   2   1         49.78         58.37        13.36 o
  -5   2   1       1469.96       1511.88        60.00 o
  -4   2   1        787.21        845.07        43.77 o
  -3   2   1        984.29        877.05        53.57 o
  -2   2   1        560.23        537.03        35.50 o
  -1   2   1      20509.43      16396.65       359.87 o
   0   2   1        196.08        228.05        15.71 o
   1   2   1      22734.73      16876.58       480.35 o
   2   2   1        356.86        383.64        24.25 o
   3   2   1        987.95       1109.81        48.30 o
   4   2   1        637.90        657.95        37.78 o
   5   2   1       1547.16       1545.65        64.50 o
   6   2   1         66.95         43.44        12.12 o
   7   2   1        781.41        855.15        54.49 o
   8   2   1          2.80         -0.58        11.49 o
   9   2   1         71.52         85.72        21.25 o
  10   2   1         51.83         62.38        14.83 o
  11   2   1         23.21         36.72        13.49 o
 -10   3   1         16.67         12.19         7.94 o
  -9   3   1        346.21        436.25        54.89 o
  -8   3   1         63.18         89.85        22.19 o
  -7   3   1         87.96         77.10        17.24 o
  -6   3   1        140.87        154.51        23.16 o
  -5   3   1        695.96        732.70        50.47 o
  -4   3   1        583.54        642.88        50.15 o
  -3   3   1       7416.07       7476.71       185.23 o
  -2   3   1        299.82        299.57        40.37 o
  -1   3   1        593.22        627.50        31.52 o
   0   3   1         44.88         42.87         5.68 o
   1   3   1        505.66        526.62        33.22 o
   2   3   1        475.95        527.41        28.83 o
   3   3   1       7068.91       7219.85       183.46 o
   4   3   1        543.06        594.63        40.49 o
   5   3   1        832.96        884.55        60.09 o
   6   3   1        132.67        112.14        22.87 o
   7   3   1         72.72         56.21        16.17 o
   8   3   1         78.26         49.26        22.62 o
   9   3   1        354.45        356.09        44.52 o
  10   3   1         14.61         41.77        22.59 o
 -10   4   1          2.70         21.78        17.73 o
  -9   4   1         66.96         76.21        21.97 o
  -8   4   1         64.86         54.11        17.82 o
  -7   4   1        407.58        486.63        52.93 o
  -6   4   1        229.46        201.92        33.55 o
  -5   4   1       1849.31       2086.14       149.07 o
  -4   4   1        606.92        717.60        57.32 o
  -3   4   1        542.65        594.10        73.14 o
  -2   4   1        988.79        891.57        73.15 o
  -1   4   1       4936.11       4977.68       169.19 o
   0   4   1        914.83        957.55        33.25 o
   1   4   1       4360.68       4553.71       102.43 o
   2   4   1        764.44        682.34        38.56 o
   3   4   1        622.47        673.28        45.56 o
   4   4   1        766.01        808.36        61.44 o
   5   4   1       1711.51       1826.61       101.63 o
   6   4   1        227.96        274.55        32.47 o
   7   4   1        466.65        455.99        45.94 o
   8   4   1         68.24         72.67        18.15 o
   9   4   1         71.91         53.04        14.84 o
  10   4   1          1.38        -12.21        20.73 o
 -10   5   1         12.78         43.48        21.77 o
  -9   5   1         60.33         69.53        29.15 o
  -8   5   1         30.95         59.05        25.32 o
  -7   5   1        101.97         98.95        27.38 o
  -6   5   1        138.16        121.62        29.28 o
  -5   5   1        344.35        401.96        47.97 o
  -4   5   1        828.97        855.02        67.80 o
  -3   5   1       1866.99       2072.80        99.98 o
  -2   5   1        862.14        875.44        50.68 o
  -1   5   1       1586.60       1594.12        71.41 o
   0   5   1         67.09         62.31         7.88 o
   1   5   1       1450.89       1398.09        89.83 o
   2   5   1        815.85        839.50        53.80 o
   3   5   1       1910.66       1908.00        78.91 o
   4   5   1        810.30        824.43        56.43 o
   5   5   1        340.83        336.73        43.23 o
   6   5   1        112.04        116.07        25.43 o
   7   5   1         91.91         73.03        17.95 o
   8   5   1         18.36          1.97        21.32 o
   9   5   1         61.30         49.17        16.34 o
  10   5   1         15.22         36.57        35.45 o
  -9   6   1         13.15         20.28        15.85 o
  -8   6   1         90.61         91.01        21.25 o
  -7   6   1        123.48        127.60        34.95 o
  -6   6   1        105.64        122.85        28.21 o
  -5   6   1        514.45        527.74        58.19 o
  -4   6   1        289.76        274.63        47.59 o
  -3   6   1        214.49        156.19        18.84 o
  -2   6   1        332.06        327.42        33.03 o
  -1   6   1        955.05        920.06        56.97 o
   0   6   1        887.60        863.52        36.13 o
   1   6   1       1016.46       1004.91        82.51 o
   2   6   1        357.22        304.23        56.38 o
   3   6   1        236.89        215.40        26.95 o
   4   6   1        243.51        238.56        37.10 o
   5   6   1        477.92        504.90        52.22 o
   6   6   1        102.36         95.45        18.74 o
   7   6   1        117.11        113.99        24.85 o
   8   6   1         90.20        126.20        33.35 o
   9   6   1         10.53         -1.43        22.53 o
  -9   7   1         39.41         47.48        24.59 o
  -8   7   1         36.08         33.84        16.65 o
  -7   7   1         45.37         54.50        24.99 o
  -6   7   1        113.83        122.91        38.73 o
  -5   7   1         94.90         98.11        29.38 o
  -4   7   1        332.65        285.67        40.01 o
  -3   7   1        836.24        884.00        66.84 o
  -2   7   1        586.78        636.82        49.48 o
  -1   7   1         82.72        115.18        22.28 o
   0   7   1        717.35        660.70        47.91 o
   1   7   1        146.72        146.11        40.46 o
   2   7   1        540.44        534.62       113.83 o
   3   7   1        884.54        528.49       244.38 o
   4   7   1        303.40        280.21        42.47 o
   5   7   1         82.72         83.43        20.22 o
   6   7   1        133.87        160.14        34.12 o
   7   7   1         47.41         49.70        20.34 o
   8   7   1         36.84         26.40        10.98 o
   9   7   1         40.43         46.15        17.11 o
  -8   8   1         28.05         14.86        11.83 o
  -7   8   1         34.63         30.53        12.63 o
  -6   8   1         98.55        111.96        24.38 o
  -5   8   1        159.79        173.31        36.79 o
  -4   8   1        299.09        216.93        37.48 o
  -3   8   1        267.36        250.56        38.63 o
  -2   8   1        231.15        264.12        33.63 o
  -1   8   1        113.97        125.35        24.52 o
   0   8   1        504.56        502.41        78.18 o
   1   8   1        133.70        113.16        37.22 o
   2   8   1        228.60        225.31        77.79 o
   3   8   1        238.21        235.79        49.31 o
   4   8   1        292.74        293.55        52.97 o
   5   8   1        178.74        204.93        44.06 o
   6   8   1        111.97         51.24        18.53 o
   7   8   1         35.47         36.90        37.48 o
   8   8   1         27.81        127.72       105.56 o
  -8   9   1         10.57         23.68        27.14 o
  -7   9   1         22.23         17.65        16.74 o
  -6   9   1         16.62         13.61        11.65 o
  -5   9   1         45.43         64.62        26.48 o
  -4   9   1        134.49         91.23        22.81 o
  -3   9   1         36.47         64.14        22.50 o
  -2   9   1        144.59        137.40        34.18 o
  -1   9   1        135.62         95.86        36.61 o
   0   9   1         24.22         42.71        26.54 o
   1   9   1        130.60        158.52        47.21 o
   2   9   1        123.79        106.97        55.25 o
   3   9   1         35.40         20.71        38.03 o
   4   9   1        155.00        151.92        41.17 o
   5   9   1         42.20         13.49        13.71 o
   6   9   1         19.73         27.30        19.34 o
   7   9   1         22.11         14.70        16.97 o
   8   9   1          9.81         16.83        29.11 o
  -7  10   1          3.67         16.12        15.83 o
  -6  10   1         36.47          9.46        16.08 o
  -5  10   1         26.87         16.38        26.62 o
  -4  10   1          7.82         12.09        14.95 o
  -3  10   1         33.80         21.74        10.32 o
  -2  10   1        129.13        132.03        41.18 o
  -1  10   1        158.86        193.47        52.51 o
   0  10   1        145.40        166.20        52.32 o
   1  10   1        149.25        205.42        53.97 o
   2  10   1        134.79         43.72        48.50 o
   3  10   1         51.04         31.89        33.18 o
   4  10   1         15.21         -6.43        45.82 o
   5  10   1         26.64         10.35        16.70 o
   6  10   1         28.32         30.13        25.85 o
   7  10   1          4.04          8.81        14.77 o
  -6  11   1          1.45        -21.07        21.07 o
  -5  11   1          1.33         65.40        34.36 o
  -4  11   1         74.87         63.85        29.39 o
  -3  11   1         86.58         65.97        37.15 o
  -2  11   1         80.29        134.55        46.11 o
  -1  11   1         25.21         16.31        32.31 o
   0  11   1          1.05          3.14        17.86 o
   1  11   1         30.92          6.52        31.62 o
   2  11   1         92.98        102.69        62.59 o
   3  11   1         80.37         56.91        37.95 o
   4  11   1         71.54        124.88        60.46 o
   5  11   1          1.53          9.47        40.50 o
   6  11   1          0.75         49.87        31.14 o
  -4  12   1         14.38         59.62        74.24 o
  -3  12   1         24.81         68.95        48.43 o
  -2  12   1         18.16         11.05        22.49 o
  -1  12   1          5.50         25.10        28.65 o
   0  12   1         41.69        118.17        51.43 o
   1  12   1          8.33         16.01        33.73 o
   2  12   1         11.24         92.67        39.28 o
   3  12   1         22.04        -33.12        33.12 o
   4  12   1         14.80          8.58        21.76 o
  -1  13   1          7.14         24.85        30.55 o
   0  13   1          0.02        -15.86        46.14 o
   1  13   1          6.41         -9.91         9.91 o
   1   0   2         20.04         15.48         4.97 o
   2   0   2       4760.27       5060.34       113.98 o
   3   0   2       3795.57       3745.68        87.25 o
   4   0   2         54.58         50.96        10.67 o
   5   0   2        257.77        256.11        28.86 o
   6   0   2        996.17        969.43        61.74 o
   7   0   2         85.19         78.51        19.61 o
   8   0   2         22.45          3.36        13.15 o
   9   0   2        124.02        150.44        26.78 o
  10   0   2          0.38         15.46         9.56 o
  11   0   2          1.81         20.73        14.45 o
 -11   1   2         13.09         21.34        17.83 o
 -10   1   2         49.82         64.11        22.44 o
  -9   1   2          7.27         31.10        14.65 o
  -8   1   2        137.97        191.71        29.09 o
  -7   1   2        425.60        454.18        43.02 o
  -6   1   2         25.18         38.27        13.29 o
  -5   1   2       2148.12       2355.17        84.53 o
  -4   1   2        920.89        974.50        53.38 o
  -3   1   2         56.01         46.77        11.20 o
  -2   1   2        949.91        976.22        60.72 o
  -1   1   2       2313.31       2311.39        57.83 o
   0   1   2       1215.86       1302.34        88.38 o
   1   1   2       2390.56       2604.45        89.31 o
   2   1   2        723.00        679.87        34.11 o
   3   1   2         72.16         85.29        10.42 o
   4   1   2       1164.43       1195.80        54.70 o
   5   1   2       1940.19       1987.28        75.83 o
   6   1   2         33.40         29.07         8.49 o
   7   1   2        441.99        425.00        43.55 o
   8   1   2        138.32        165.92        28.36 o
   9   1   2          9.93          8.71        11.57 o
  10   1   2         40.66         36.49        19.39 o
  11   1   2         14.18          8.82        11.05 o
 -10   2   2         14.48         14.91        23.58 o
  -9   2   2        193.11        228.91        37.91 o
  -8   2   2        331.34        380.90        45.45 o
  -7   2   2        168.17        175.26        24.41 o
  -6   2   2        401.30        434.67        37.00 o
  -5   2   2        899.62        920.27        57.49 o
  -4   2   2        344.66        283.46        40.19 o
  -3   2   2       2936.18       3045.46        95.36 o
  -2   2   2        198.45        190.35        18.08 o
  -1   2   2      18103.59      15251.42       281.82 o
   0   2   2        532.02        617.16        27.09 o
   1   2   2      18588.42      15416.57       288.87 o
   2   2   2        334.11        351.48        22.26 o
   3   2   2       2905.66       2993.68        77.76 o
   4   2   2        300.58        312.92        24.87 o
   5   2   2        969.06       1037.66        51.99 o
   6   2   2        356.89        357.01        33.37 o
   7   2   2        168.29        177.36        25.64 o
   8   2   2        322.16        340.33        39.81 o
   9   2   2        201.94        197.51        36.69 o
  10   2   2         15.83         26.47        14.03 o
 -10   3   2         27.09          5.55         7.73 o
  -9   3   2          9.60         25.03        13.19 o
  -8   3   2        112.20         96.17        22.41 o
  -7   3   2        787.53        743.98        54.59 o
  -6   3   2         63.21         53.00        14.47 o
  -5   3   2        616.81        583.44        48.56 o
  -4   3   2       1025.79       1077.94        66.43 o
  -3   3   2        117.38        133.72        21.85 o
  -2   3   2       2504.18       2739.51        95.16 o
  -1   3   2      16252.30      14277.37       249.72 o
   0   3   2       2534.33       2588.62        75.85 o
   1   3   2      16103.49      14142.87       294.51 o
   2   3   2       2417.87       2453.68        85.85 o
   3   3   2        157.92        151.80        18.24 o
   4   3   2        894.87        923.89        54.83 o
   5   3   2        652.24        671.00        46.83 o
   6   3   2         69.50         54.47        15.97 o
   7   3   2        755.38        835.12        61.19 o
   8   3   2        136.11        109.64        21.93 o
   9   3   2          5.84         -8.89        11.37 o
  10   3   2         25.14         23.91        18.79 o
 -10   4   2         22.75         29.89        21.03 o
  -9   4   2        166.05        244.08        48.15 o
  -8   4   2         43.71         56.98        22.42 o
  -7   4   2        125.74        110.22        24.61 o
  -6   4   2        412.66        459.57        50.47 o
  -5   4   2        603.22        672.50        58.40 o
  -4   4   2        817.75        775.74        60.39 o
  -3   4   2       4750.91       4978.10       164.64 o
  -2   4   2       1002.90        955.58        56.26 o
  -1   4   2        354.23        321.86        26.25 o
   0   4   2       7308.73       6857.52       167.35 o
   1   4   2        390.07        411.78        25.55 o
   2   4   2        876.58        925.96        60.19 o
   3   4   2       4650.97       4757.16       129.20 o
   4   4   2        947.20       1100.22        84.05 o
   5   4   2        508.79        493.11        47.21 o
   6   4   2        409.67        445.37        40.60 o
   7   4   2        143.60        172.89        31.05 o
   8   4   2         51.64         42.78         9.91 o
   9   4   2        157.34        105.10        28.36 o
  10   4   2         18.70         32.24        21.45 o
 -10   5   2         27.80         42.02        11.74 o
  -9   5   2         14.36          1.86         6.54 o
  -8   5   2        103.87         97.57        29.68 o
  -7   5   2        308.50        273.49        46.28 o
  -6   5   2        240.36        281.33        41.70 o
  -5   5   2        576.05        637.52        60.06 o
  -4   5   2        896.11       1058.32        90.71 o
  -3   5   2        112.86        116.89        23.30 o
  -2   5   2        893.44        842.46        48.94 o
  -1   5   2       2749.19       2870.76        87.57 o
   0   5   2         91.75         96.31        14.23 o
   1   5   2       2684.55       2653.48        73.98 o
   2   5   2        946.95        990.25        65.71 o
   3   5   2        144.18        152.36        22.42 o
   4   5   2        975.50       1005.65        83.49 o
   5   5   2        615.27        698.37        56.39 o
   6   5   2        244.27        207.71        31.73 o
   7   5   2        310.56        303.34        46.02 o
   8   5   2         90.34         70.12        18.77 o
   9   5   2         16.19          8.02        21.23 o
  10   5   2         31.37         22.79        28.14 o
  -9   6   2         25.86         47.74        21.81 o
  -8   6   2         13.95         10.87        16.75 o
  -7   6   2        103.55        114.53        32.00 o
  -6   6   2        416.63        430.65        70.93 o
  -5   6   2        175.14        131.11        29.63 o
  -4   6   2        357.53        358.45        61.47 o
  -3   6   2        807.41        887.89        62.64 o
  -2   6   2        891.92        872.82        54.42 o
  -1   6   2        970.07        992.27        54.53 o
   0   6   2         77.67         62.74        11.17 o
   1   6   2       1014.26        970.10        51.52 o
   2   6   2        952.95        899.63        64.56 o
   3   6   2        919.47        891.14        57.48 o
   4   6   2        299.87        310.83        38.79 o
   5   6   2        162.19        143.65        27.62 o
   6   6   2        457.58        470.23        48.51 o
   7   6   2        110.91        105.99        22.50 o
   8   6   2         12.60         13.56        16.42 o
   9   6   2         24.81         30.27        32.26 o
  -9   7   2          3.52        -13.35        19.02 o
  -8   7   2         67.28         80.79        34.14 o
  -7   7   2         29.75         37.49        16.46 o
  -6   7   2         61.47         68.75        25.70 o
  -5   7   2        357.22        367.44        52.41 o
  -4   7   2        123.19        121.63        25.16 o
  -3   7   2        114.23        130.56        29.84 o
  -2   7   2        385.92        453.57        40.80 o
  -1   7   2        229.39        194.46        27.91 o
   0   7   2        625.18        540.29        60.10 o
   1   7   2        212.09        200.65        22.67 o
   2   7   2        340.37        211.05        38.39 o
   3   7   2        152.02        195.50        48.70 o
   4   7   2        110.01        104.37        22.02 o
   5   7   2        363.01        359.49        44.10 o
   6   7   2         65.70         39.85        17.28 o
   7   7   2         24.69         29.96        17.23 o
   8   7   2         70.27         64.47        29.23 o
   9   7   2          4.66          0.22        16.31 o
  -8   8   2         31.52         55.28        26.45 o
  -7   8   2         44.90         32.48        20.89 o
  -6   8   2         32.59         33.16         7.18 o
  -5   8   2         30.51         34.87        10.74 o
  -4   8   2         67.71         74.25        23.73 o
  -3   8   2        185.76        181.11        29.90 o
  -2   8   2        226.91        215.84        30.32 o
  -1   8   2        244.58        234.16        33.02 o
   0   8   2        583.61        505.26        45.79 o
   1   8   2        280.02        294.43        50.69 o
   2   8   2        223.59        190.09        71.16 o
   3   8   2        146.18        160.36        66.71 o
   4   8   2         87.56         80.78        35.21 o
   5   8   2         38.69         36.75        18.00 o
   6   8   2         25.96         35.33        21.34 o
   7   8   2         40.97         37.09        22.35 o
   8   8   2         31.05         18.05        15.52 o
  -8   9   2         11.84          1.01        16.54 o
  -7   9   2         30.93        -15.56        30.17 o
  -6   9   2         76.28         96.19        28.82 o
  -5   9   2         46.92         34.44        28.22 o
  -4   9   2         46.42         26.80        12.79 o
  -3   9   2        197.04        215.31        37.26 o
  -2   9   2        197.97        182.98        27.53 o
  -1   9   2        170.35        166.02        26.25 o
   0   9   2        175.88        129.44        68.18 o
   1   9   2        177.89        180.95        55.15 o
   2   9   2        200.32        250.48        85.28 o
   3   9   2        199.46        204.40        91.83 o
   4   9   2         60.63         63.13        27.22 o
   5   9   2         33.25         23.87        23.34 o
   6   9   2         74.01         61.74        24.35 o
   7   9   2         31.65         13.59        11.06 o
   8   9   2          8.94         32.73        37.19 o
  -7  10   2         24.01         18.08        12.85 o
  -6  10   2         16.01         -4.18        15.85 o
  -5  10   2         55.92         57.25        19.30 o
  -4  10   2        127.23        101.75        33.24 o
  -3  10   2         63.24         55.02        26.10 o
  -2  10   2         56.57         45.81        25.63 o
  -1  10   2        143.30        198.34        49.43 o
   0  10   2         40.45         33.89        25.72 o
   1  10   2        147.71        144.22        47.35 o
   2  10   2         42.05         40.37        44.50 o
   3  10   2         70.46         16.23        13.83 o
   4  10   2        116.84        140.37        44.92 o
   5  10   2         58.34         91.32        40.99 o
   6  10   2         17.82         12.11        41.43 o
   7  10   2         23.53         38.17        18.08 o
  -6  11   2         12.27         11.89        21.88 o
  -5  11   2         51.12         62.99        35.28 o
  -4  11   2         13.17         -7.74        15.08 o
  -3  11   2         32.81         64.61        30.14 o
  -2  11   2         15.90         -5.76        15.71 o
  -1  11   2        108.88        135.16        41.89 o
   0  11   2        127.38        112.69        47.67 o
   1  11   2        105.71         53.11        57.20 o
   2  11   2         16.71        187.23        68.21 o
   3  11   2         25.54         34.38        33.03 o
   4  11   2         10.42         -6.73         6.73 o
   5  11   2         56.23         41.32        24.20 o
   6  11   2         14.10         15.67        15.44 o
  -4  12   2         25.69         25.99        16.46 o
  -3  12   2         13.13         -9.79        13.01 o
  -2  12   2         52.07         21.15        37.27 o
  -1  12   2         39.39         32.63        38.17 o
   0  12   2          0.38         -9.33         9.33 o
   1  12   2         40.78         32.83        42.83 o
   2  12   2         58.38         72.62        54.20 o
   3  12   2         14.31        -16.36        34.03 o
   4  12   2         28.42         41.96        35.68 o
  -1  13   2          0.10          3.37        12.54 o
   0  13   2         26.75         17.09        12.48 o
   1  13   2          0.41         26.33        50.70 o
   1   0   3        334.42        340.65        23.91 o
   2   0   3      20880.83      17498.17       941.04 o
   3   0   3        618.25        668.83        33.03 o
   4   0   3       3949.44       3394.52       152.75 o
   5   0   3        593.56        616.14        44.06 o
   6   0   3         75.58         98.21        19.45 o
   7   0   3        346.06        329.39        38.78 o
   8   0   3        739.11        708.42        56.71 o
   9   0   3          5.84         -2.08         8.32 o
  10   0   3        130.18        219.94        38.61 o
  11   0   3          0.03         -8.59         9.41 o
 -10   1   3         15.29         31.17        18.07 o
  -9   1   3         48.32         48.39        15.00 o
  -8   1   3        258.38        292.29        35.81 o
  -7   1   3         84.95         76.52        18.91 o
  -6   1   3       2167.03       2203.25       111.10 o
  -5   1   3        508.33        489.71        38.56 o
  -4   1   3       2537.19       2443.03       121.50 o
  -3   1   3        919.33        876.42        67.41 o
  -2   1   3      11464.07      10154.00       230.00 o
  -1   1   3       3947.22       4056.45       106.69 o
   0   1   3      14316.26      13103.48       268.89 o
   1   1   3       3798.63       3526.33       146.80 o
   2   1   3      10834.54      10190.56       320.63 o
   3   1   3        900.95        888.61        59.83 o
   4   1   3       2210.34       2114.78        70.83 o
   5   1   3        469.63        405.54        41.70 o
   6   1   3       2427.41       2477.94       127.24 o
   7   1   3         93.71         66.20        13.80 o
   8   1   3        219.35        233.53        32.16 o
   9   1   3         49.43         60.28        20.84 o
  10   1   3         19.96         24.12        14.60 o
 -10   2   3        125.79        144.83        34.27 o
  -9   2   3         20.28         10.32        15.21 o
  -8   2   3        158.85        142.57        29.73 o
  -7   2   3         17.71          6.01         9.46 o
  -6   2   3          9.45          5.52         9.16 o
  -5   2   3        281.28        239.14        27.33 o
  -4   2   3       5055.67       5024.36       208.96 o
  -3   2   3       1783.09       1844.99        92.83 o
  -2   2   3       3626.69       3790.87       123.50 o
  -1   2   3       6325.70       6074.69       157.58 o
   0   2   3         88.83         89.08        12.12 o
   1   2   3       6207.80       6046.43       137.00 o
   2   2   3       3866.85       3658.94       232.08 o
   3   2   3       1692.61       1564.13        79.53 o
   4   2   3       4768.45       4703.55       125.26 o
   5   2   3        315.13        302.29        28.45 o
   6   2   3         13.87         13.43         9.50 o
   7   2   3         32.64         46.10        14.82 o
   8   2   3        162.69        151.57        31.92 o
   9   2   3         17.79         13.45        12.35 o
  10   2   3        125.76        162.96        31.95 o
 -10   3   3         14.78          9.57        18.61 o
  -9   3   3          8.00          9.77        11.17 o
  -8   3   3         64.70         66.75        21.99 o
  -7   3   3        104.37         79.40        19.62 o
  -6   3   3       1413.91       1564.18       111.33 o
  -5   3   3         55.77         52.82        16.38 o
  -4   3   3       1180.75       1154.65        70.49 o
  -3   3   3        390.57        351.91        31.23 o
  -2   3   3        368.00        395.97        30.62 o
  -1   3   3       1986.61       2039.03        66.65 o
   0   3   3       4760.16       4645.91       109.39 o
   1   3   3       2274.73       2400.45        86.55 o
   2   3   3        477.93        525.72        41.32 o
   3   3   3        358.59        354.33        25.39 o
   4   3   3       1287.42       1311.41        51.60 o
   5   3   3         43.51         40.82         9.40 o
   6   3   3       1354.56       1556.11        83.11 o
   7   3   3         92.36         78.52        19.58 o
   8   3   3         72.58         80.81        28.16 o
   9   3   3         13.36         -0.76        13.15 o
  10   3   3         15.32         27.75        20.16 o
 -10   4   3         11.26         47.65        22.13 o
  -9   4   3         12.59         35.48        17.01 o
  -8   4   3        251.79        264.58        42.58 o
  -7   4   3         98.82        111.85        29.36 o
  -6   4   3         11.46          9.66        11.71 o
  -5   4   3        194.72        189.12        31.36 o
  -4   4   3       2608.97       2918.37       164.36 o
  -3   4   3        893.10        925.29        63.22 o
  -2   4   3       1852.81       1958.23        76.46 o
  -1   4   3        179.08        175.73        20.84 o
   0   4   3        214.12        199.89        20.74 o
   1   4   3        176.80        192.87        21.18 o
   2   4   3       2049.73       2214.56       104.82 o
   3   4   3        765.23        777.30        49.97 o
   4   4   3       2769.59       2968.74       144.55 o
   5   4   3        212.23        184.08        25.74 o
   6   4   3         15.79         21.75         6.77 o
   7   4   3         85.06         50.90        23.63 o
   8   4   3        243.00        288.99        43.03 o
   9   4   3         11.53         -6.89        18.27 o
  10   4   3         12.98          4.11        14.44 o
 -10   5   3         24.01         25.49        19.50 o
  -9   5   3          5.98         13.10         5.29 o
  -8   5   3         75.70         67.73        22.56 o
  -7   5   3        134.59        186.94        35.35 o
  -6   5   3        481.83        488.15        56.32 o
  -5   5   3        297.01        276.22        42.42 o
  -4   5   3        529.72        512.48        52.77 o
  -3   5   3         65.67         79.08        19.89 o
  -2   5   3       1204.78       1238.48        64.53 o
  -1   5   3       1409.07       1379.72        59.65 o
   0   5   3       1941.20       1949.99        76.63 o
   1   5   3       1253.22       1341.41        57.87 o
   2   5   3       1151.43       1205.92        78.22 o
   3   5   3         96.64         72.28        15.88 o
   4   5   3        595.23        590.51        43.36 o
   5   5   3        279.48        248.74        32.36 o
   6   5   3        443.86        429.16        44.21 o
   7   5   3        135.57        123.21        25.69 o
   8   5   3         81.49         83.61        25.85 o
   9   5   3          3.34         -0.40        19.44 o
  10   5   3         24.05         32.16        36.47 o
  -9   6   3         39.55         48.38        14.15 o
  -8   6   3         51.64         53.71        22.88 o
  -7   6   3         27.94         44.71        19.27 o
  -6   6   3         50.23         58.69        22.00 o
  -5   6   3         40.88         32.36        16.44 o
  -4   6   3        573.67        514.91        55.74 o
  -3   6   3        724.04        858.34        67.93 o
  -2   6   3       1299.66       1243.84        64.56 o
  -1   6   3        791.38        816.12        49.61 o
   0   6   3         12.08          4.81         7.35 o
   1   6   3        875.84        922.26        47.52 o
   2   6   3       1261.73       1352.51        68.35 o
   3   6   3        727.98        723.25        68.69 o
   4   6   3        481.24        507.02        49.57 o
   5   6   3         44.04         60.75        16.73 o
   6   6   3         52.53         34.46        24.73 o
   7   6   3         24.22         17.30         9.64 o
   8   6   3         49.69         79.38        31.85 o
   9   6   3         38.89         27.75        30.36 o
  -9   7   3         15.80         -4.49        18.89 o
  -8   7   3         12.02         41.03        24.32 o
  -7   7   3         56.46         45.55        17.90 o
  -6   7   3        173.28        262.21        43.95 o
  -5   7   3        126.08         94.40        44.32 o
  -4   7   3        169.39        165.40        32.69 o
  -3   7   3        257.67        228.07        34.42 o
  -2   7   3        226.39        225.35        30.32 o
  -1   7   3        558.79        488.44        39.91 o
   0   7   3       1724.80       1574.10       119.19 o
   1   7   3        521.05        377.70        58.81 o
   2   7   3        247.42        180.67        33.39 o
   3   7   3        249.44        200.29        31.50 o
   4   7   3        118.08        110.05        25.16 o
   5   7   3        142.66        127.37        25.75 o
   6   7   3        189.35        150.26        27.78 o
   7   7   3         48.66         24.89        17.20 o
   8   7   3         10.29         17.24        35.01 o
   9   7   3         14.60        -15.08        23.64 o
  -8   8   3         42.36         55.87        61.01 o
  -7   8   3         20.02         27.36        18.98 o
  -6   8   3         14.90         -0.31        15.77 o
  -5   8   3        217.13        200.38        36.98 o
  -4   8   3        217.38        238.24        38.06 o
  -3   8   3        261.23        276.27        35.39 o
  -2   8   3        330.13        330.65        37.88 o
  -1   8   3        257.94        263.79        30.97 o
   0   8   3         31.28         26.63        13.63 o
   1   8   3        258.16        205.28        51.19 o
   2   8   3        304.77        165.32        68.38 o
   3   8   3        266.44        295.57        63.29 o
   4   8   3        239.26        277.27        62.70 o
   5   8   3        187.26        224.27        53.87 o
   6   8   3         12.12         18.72        15.26 o
   7   8   3         25.42         26.03        14.63 o
   8   8   3         41.05         37.16        30.59 o
  -7   9   3         44.96         32.61        15.68 o
  -6   9   3         99.04         63.77        29.15 o
  -5   9   3        111.21         94.01        21.76 o
  -4   9   3        102.73        108.94        33.68 o
  -3   9   3         19.50         23.31        16.23 o
  -2   9   3        167.68        156.51        27.28 o
  -1   9   3        225.63        225.84        32.47 o
   0   9   3         30.61         58.32        22.55 o
   1   9   3        213.09        225.56        57.66 o
   2   9   3        153.71        142.46        47.29 o
   3   9   3         15.31        -12.52        21.78 o
   4   9   3        114.69        126.41        40.88 o
   5   9   3        108.36        104.75        34.23 o
   6   9   3         82.20         74.84        27.40 o
   7   9   3         45.59         28.86        18.29 o
  -7  10   3          7.43          9.68        13.02 o
  -6  10   3          1.24         21.44        16.33 o
  -5  10   3         32.02         38.07        16.88 o
  -4  10   3         40.87         26.38         9.32 o
  -3  10   3        209.16        208.86        44.44 o
  -2  10   3         45.17         34.66        18.49 o
  -1  10   3          9.86         14.34        13.72 o
   0  10   3         13.82         22.23        15.21 o
   1  10   3         17.50         32.17        48.19 o
   2  10   3         52.91         66.81        57.35 o
   3  10   3        203.85        129.24        79.55 o
   4  10   3         31.25         87.23        41.28 o
   5  10   3         37.14         12.05        12.70 o
   6  10   3          2.25        -13.86        18.50 o
   7  10   3          6.59         21.21        18.53 o
  -5  11   3         13.77        -12.01        30.85 o
  -4  11   3          3.20         48.25        20.97 o
  -3  11   3          5.47         31.89        17.68 o
  -2  11   3          8.71          3.60        13.84 o
  -1  11   3         93.53         85.85        29.84 o
   0  11   3         15.33         -0.67        39.64 o
   1  11   3         80.84         73.44        66.47 o
   2  11   3         13.07        -12.51        40.06 o
   3  11   3          6.85         42.81        19.23 o
   4  11   3          4.09        -20.35        20.35 o
   5  11   3         12.48         42.95        40.88 o
  -4  12   3          3.28         29.37        26.19 o
  -3  12   3         20.27         55.16        29.34 o
  -2  12   3          3.92        -13.77        15.79 o
  -1  12   3          3.35         -0.16        37.03 o
   0  12   3          1.48         60.45        36.82 o
   1  12   3          1.86          7.60        39.36 o
   2  12   3          4.47         -5.82        29.93 o
   3  12   3         17.54         34.81        42.02 o
   4  12   3          3.89         25.33         9.61 o
   0   0   4       3603.72       3906.24       180.44 o
   1   0   4        706.62        689.86        82.87 o
   2   0   4         15.10         26.30        18.58 o
   3   0   4       6915.85       6143.39       392.98 o
   4   0   4          4.21         -3.55         7.54 o
   5   0   4        607.62        451.64        48.46 o
   6   0   4        208.46        202.06        25.25 o
   7   0   4          2.08         -1.74        12.12 o
   8   0   4         57.78         42.46        13.13 o
   9   0   4        284.58        301.19        37.77 o
  10   0   4          1.97         -0.60        11.68 o
 -10   1   4         15.15          0.54        11.11 o
  -9   1   4          4.65         20.58        13.87 o
  -8   1   4         37.93         29.67        10.46 o
  -7   1   4       1051.60       1061.63        69.22 o
  -6   1   4         95.21        109.70        22.05 o
  -5   1   4       1231.31       1004.89        77.68 o
  -4   1   4        155.18        165.86        25.07 o
  -3   1   4        534.10        567.56        36.50 o
  -2   1   4       1625.72       1590.64        92.53 o
  -1   1   4       6573.90       6109.75       261.94 o
   0   1   4        223.02        227.42        18.60 o
   1   1   4       6239.27       5712.33       245.46 o
   2   1   4       1492.80       1514.99        43.89 o
   3   1   4        502.06        525.23        33.87 o
   4   1   4        159.70        138.11        15.69 o
   5   1   4       1111.50        967.97        53.44 o
   6   1   4         91.61         83.95        17.34 o
   7   1   4       1142.49       1210.82       101.49 o
   8   1   4         51.61         74.25        16.55 o
   9   1   4          7.07          9.68        10.29 o
  10   1   4         11.61         30.32        20.72 o
 -10   2   4         13.15          4.17         6.59 o
  -9   2   4        169.62        137.20        30.49 o
  -8   2   4          6.00         -5.87         7.23 o
  -7   2   4        378.46        361.10        46.04 o
  -6   2   4         18.96         18.95         7.56 o
  -5   2   4       1481.00       1574.25        84.26 o
  -4   2   4         42.16         39.06         5.40 o
  -3   2   4       3922.39       4035.86       234.63 o
  -2   2   4         92.19         83.58        11.20 o
  -1   2   4       5743.24       5889.64       149.84 o
   0   2   4        864.91        894.66        38.74 o
   1   2   4       5335.26       4907.11       223.58 o
   2   2   4         48.75         64.25        13.13 o
   3   2   4       4644.95       4409.82       279.76 o
   4   2   4         81.08        109.24        12.09 o
   5   2   4       1379.06       1318.63        51.87 o
   6   2   4         11.22          1.55        12.07 o
   7   2   4        362.77        337.94        41.74 o
   8   2   4          8.92          7.45         6.69 o
   9   2   4        163.21        156.81        31.98 o
  10   2   4         15.17         40.09        20.62 o
 -10   3   4          2.69         -6.16        10.96 o
  -9   3   4          9.98         -6.64         6.64 o
  -8   3   4         34.50         21.76         8.86 o
  -7   3   4        233.87        216.53        30.26 o
  -6   3   4        182.61        175.90        29.76 o
  -5   3   4       1854.01       1914.31       110.81 o
  -4   3   4         10.13         -0.98         4.28 o
  -3   3   4       1053.13       1056.48        73.92 o
  -2   3   4          8.18          0.68         4.28 o
  -1   3   4       3962.60       4077.12       137.12 o
   0   3   4       1057.60       1211.19        51.79 o
   1   3   4       3743.62       3981.71        96.34 o
   2   3   4          3.06          5.86         6.48 o
   3   3   4       1111.13       1077.12        63.25 o
   4   3   4         26.83         36.39        10.18 o
   5   3   4       1961.58       1858.80       106.20 o
   6   3   4        179.79        182.13        26.95 o
   7   3   4        237.42        228.88        33.80 o
   8   3   4         29.58         23.49        25.36 o
   9   3   4         10.61          6.68        14.48 o
  10   3   4          4.18         -5.46        16.90 o
 -10   4   4          9.87         25.29        22.17 o
  -9   4   4        111.06        132.13        33.22 o
  -8   4   4         12.92         10.37        13.75 o
  -7   4   4         47.90         71.13        26.06 o
  -6   4   4         39.49         27.79        14.79 o
  -5   4   4        192.02        196.39        32.78 o
  -4   4   4        660.43        695.85        58.36 o
  -3   4   4       1978.91       2191.00        92.21 o
  -2   4   4       1470.65       1621.94        69.76 o
  -1   4   4         66.27         59.99        13.97 o
   0   4   4         51.90         70.32        14.76 o
   1   4   4         57.35         54.07        10.52 o
   2   4   4       1760.43       1960.97        80.71 o
   3   4   4       1706.28       1780.98        76.93 o
   4   4   4        654.61        689.15        48.55 o
   5   4   4        248.03        209.71        30.42 o
   6   4   4         50.28         34.11         9.41 o
   7   4   4         42.44         48.83        12.09 o
   8   4   4         11.03         14.26        27.89 o
   9   4   4        117.16        120.13        53.49 o
  10   4   4          9.46         25.22         8.48 o
 -10   5   4          0.57         -3.90        13.60 o
  -9   5   4          8.53         19.20        16.03 o
  -8   5   4         57.08         65.68        31.49 o
  -7   5   4        360.91        376.17        51.81 o
  -6   5   4        136.01        156.11        30.93 o
  -5   5   4        184.17        160.67        31.51 o
  -4   5   4          4.03          3.27        10.68 o
  -3   5   4        305.41        332.18        40.10 o
  -2   5   4        644.25        648.28        47.76 o
  -1   5   4       1751.79       1854.83        76.79 o
   0   5   4       1222.78       1308.31        59.91 o
   1   5   4       1777.08       1825.17        75.58 o
   2   5   4        753.38        840.29        69.03 o
   3   5   4        276.50        288.08        39.29 o
   4   5   4         15.46         13.08         5.16 o
   5   5   4        106.21        101.48        21.10 o
   6   5   4        127.68         87.61        18.13 o
   7   5   4        376.07        428.60        55.38 o
   8   5   4         56.52         55.67        27.07 o
   9   5   4          7.09          6.25        31.56 o
  10   5   4          0.74          2.60        15.10 o
  -9   6   4         50.59         44.56        23.67 o
  -8   6   4         20.50         47.13        13.95 o
  -7   6   4         40.65         74.10        24.75 o
  -6   6   4        112.41        140.62        30.28 o
  -5   6   4        196.18        186.75        35.80 o
  -4   6   4        434.86        421.18        51.13 o
  -3   6   4        817.21        944.74        64.26 o
  -2   6   4       1046.63       1154.81        86.33 o
  -1   6   4        752.23        695.90        46.01 o
   0   6   4        276.28        265.78        28.58 o
   1   6   4        749.34        810.32        50.64 o
   2   6   4        881.67        916.57        76.76 o
   3   6   4        803.09        830.91        79.89 o
   4   6   4        405.64        391.20        42.03 o
   5   6   4        242.96        211.48        30.44 o
   6   6   4        109.58         94.00        25.67 o
   7   6   4         47.71         23.58        17.08 o
   8   6   4         23.86         18.06        17.78 o
   9   6   4         49.36         32.70        27.25 o
  -9   7   4          1.11         30.55        10.09 o
  -8   7   4         47.73         58.47        29.01 o
  -7   7   4         82.48         37.97        23.00 o
  -6   7   4        185.47        198.14        39.94 o
  -5   7   4        444.73        436.78        56.10 o
  -4   7   4        266.04        312.78        45.24 o
  -3   7   4         65.62         61.30        15.18 o
  -2   7   4        508.87        452.15        41.38 o
  -1   7   4        421.31        402.53        36.37 o
   0   7   4        512.36        492.40        41.05 o
   1   7   4        490.47        493.86        40.17 o
   2   7   4        515.12        465.15        43.26 o
   3   7   4         72.03         43.65        19.38 o
   4   7   4        264.89        256.41        32.90 o
   5   7   4        482.04        489.00        54.81 o
   6   7   4        169.52        146.56        36.65 o
   7   7   4         67.47         72.04        29.09 o
   8   7   4         60.02         66.73        41.72 o
   9   7   4          1.07         -7.65        29.69 o
  -8   8   4         22.56         26.90        27.66 o
  -7   8   4         30.09         64.97        23.64 o
  -6   8   4         18.89         24.56        21.27 o
  -5   8   4         62.33        100.90        26.88 o
  -4   8   4        165.99        161.75        30.00 o
  -3   8   4        248.33        273.42        35.85 o
  -2   8   4        359.04        342.77        38.68 o
  -1   8   4        121.05        111.05        18.57 o
   0   8   4        343.48        341.03        35.73 o
   1   8   4        118.90         92.34        16.65 o
   2   8   4        380.46        242.42        36.69 o
   3   8   4        260.25        243.96        40.37 o
   4   8   4        190.62        177.37        43.90 o
   5   8   4         52.83         83.73        30.34 o
   6   8   4         26.10         40.16        13.45 o
   7   8   4         34.11         51.50        12.95 o
   8   8   4         19.15         28.95        53.33 o
  -7   9   4         18.12         25.23        12.53 o
  -6   9   4         32.06          9.94        14.16 o
  -5   9   4         43.01         19.26        13.03 o
  -4   9   4         17.47          7.80         7.82 o
  -3   9   4          7.85         -1.71         8.53 o
  -2   9   4         40.95         27.05         9.28 o
  -1   9   4        111.75        134.41        23.75 o
   0   9   4        465.17        429.61        52.65 o
   1   9   4         85.29        106.37        37.15 o
   2   9   4         61.31         82.60        40.35 o
   3   9   4         10.21         22.23        38.99 o
   4   9   4          9.42          6.05        32.09 o
   5   9   4         52.68         27.58        34.24 o
   6   9   4         40.72         48.03        27.06 o
   7   9   4         24.78         56.58        22.90 o
  -6  10   4          2.92         24.31        14.81 o
  -5  10   4          1.33         -0.69        11.85 o
  -4  10   4         35.18         33.98        14.08 o
  -3  10   4         42.27         52.43        15.36 o
  -2  10   4         43.14         38.58        18.06 o
  -1  10   4         14.13         -7.30        17.51 o
   0  10   4          8.79         -8.50        18.47 o
   1  10   4         22.33         15.94        78.81 o
   2  10   4         56.23         90.02        40.71 o
   3  10   4         39.19        -17.99        28.14 o
   4  10   4         36.44         57.48        41.86 o
   5  10   4          2.55         20.65        17.23 o
   6  10   4          2.10        -10.86        10.86 o
  -5  11   4          4.68         35.86        21.68 o
  -4  11   4         19.04         18.43        13.86 o
  -3  11   4          2.30          2.43        16.97 o
  -2  11   4         23.66         31.57        12.07 o
  -1  11   4         49.44         62.74        26.79 o
   0  11   4         26.86         54.22        26.24 o
   1  11   4         46.47         57.25        52.09 o
   2  11   4         23.13          0.37        19.84 o
   3  11   4          1.34         55.35        38.56 o
   4  11   4         21.99          7.61        45.89 o
   5  11   4          3.00         13.52        18.88 o
  -3  12   4          0.94         37.29        34.19 o
  -2  12   4         35.67         50.37        28.35 o
  -1  12   4         11.18         43.44        42.35 o
   0  12   4          1.27          8.22        36.88 o
   1  12   4          9.41         42.35        25.47 o
   2  12   4         37.07         87.52        65.46 o
   3  12   4          0.76        -21.58        36.56 o
   1   0   5       1489.95       1227.12       184.04 o
   2   0   5       2330.91       2270.54        63.36 o
   3   0   5          0.01          5.92         6.25 o
   4   0   5       1841.70       1629.82       195.26 o
   5   0   5       1265.93       1077.86        73.62 o
   6   0   5        114.50         85.22        13.16 o
   7   0   5         38.43         39.27        11.96 o
   8   0   5        130.95        129.39        21.49 o
   9   0   5          3.66         -4.43         9.48 o
  10   0   5         13.70         20.92        16.75 o
 -10   1   5          8.58        -15.61        15.61 o
  -9   1   5         65.45         54.64        29.20 o
  -8   1   5         74.84         59.02        16.23 o
  -7   1   5        235.44        228.33        31.26 o
  -6   1   5        567.51        432.64        77.63 o
  -5   1   5        288.32        260.51        31.64 o
  -4   1   5        364.99        355.11        32.30 o
  -3   1   5       2852.92       2916.38       110.59 o
  -2   1   5       1369.42       1418.72        98.76 o
  -1   1   5        420.36        464.05        39.97 o
   0   1   5       3662.90       3716.13       119.11 o
   1   1   5        386.45        394.01        36.75 o
   2   1   5       1743.01       1860.57        70.17 o
   3   1   5       3282.56       3377.28       145.23 o
   4   1   5        352.64        300.67        28.57 o
   5   1   5        258.95        213.62        30.62 o
   6   1   5        472.26        412.61        33.81 o
   7   1   5        199.20        180.46        26.16 o
   8   1   5         76.05         52.37        19.89 o
   9   1   5         68.82         59.95        15.67 o
  10   1   5          9.94         21.28        17.70 o
 -10   2   5         51.25         39.13        17.20 o
  -9   2   5          3.15        -12.65        15.53 o
  -8   2   5        122.33        129.69        24.33 o
  -7   2   5        431.71        387.54        44.74 o
  -6   2   5         61.83         38.53        15.00 o
  -5   2   5        633.86        562.70        50.14 o
  -4   2   5       1247.04       1268.96       134.73 o
  -3   2   5        265.06        240.33        32.33 o
  -2   2   5       1277.62       1282.62        53.05 o
  -1   2   5       2008.87       2159.71        90.56 o
   0   2   5        261.97        233.82        44.97 o
   1   2   5       1915.06       1966.77        87.14 o
   2   2   5       1350.44       1085.49       105.72 o
   3   2   5        279.36        280.26        20.22 o
   4   2   5       1310.51       1357.53        55.90 o
   5   2   5        668.47        643.19        38.66 o
   6   2   5         73.85         68.88        11.72 o
   7   2   5        430.63        418.48        62.89 o
   8   2   5         95.15        135.74        29.23 o
   9   2   5          4.16         35.29        15.30 o
  10   2   5         54.32         64.97        24.48 o
 -10   3   5          7.34         31.99        24.72 o
  -9   3   5         48.38         41.67        17.76 o
  -8   3   5        109.63        153.66        46.83 o
  -7   3   5         58.67         59.74        20.59 o
  -6   3   5        780.12        710.31        76.07 o
  -5   3   5         81.34         77.77        23.47 o
  -4   3   5        295.31        304.48        43.91 o
  -3   3   5       3987.43       4108.27       221.40 o
  -2   3   5        423.17        443.55        35.98 o
  -1   3   5         69.29         88.60        17.79 o
   0   3   5       7845.65       8115.16       182.14 o
   1   3   5         96.03        104.33        15.37 o
   2   3   5        385.85        404.49        34.73 o
   3   3   5       3737.92       3825.38       196.27 o
   4   3   5        222.43        173.58        20.36 o
   5   3   5        103.09         76.00        12.50 o
   6   3   5        760.10        740.08        79.73 o
   7   3   5         80.46         86.50        29.13 o
   8   3   5        110.13        106.08        26.33 o
   9   3   5         47.18         77.73        23.81 o
  10   3   5          7.09         18.12        19.86 o
 -10   4   5         43.57        118.18        44.60 o
  -9   4   5         16.12         32.69        21.18 o
  -8   4   5        139.28        156.49        35.22 o
  -7   4   5         47.72         26.00        27.26 o
  -6   4   5         92.20         59.97        22.00 o
  -5   4   5        535.30        508.43        63.32 o
  -4   4   5        688.83        734.23        61.96 o
  -3   4   5        243.56        211.59        31.82 o
  -2   4   5       5489.47       6043.24       279.14 o
  -1   4   5       3039.73       3064.88       136.60 o
   0   4   5         97.96         87.33        13.87 o
   1   4   5       2993.11       3299.51        89.05 o
   2   4   5       5410.93       6172.85       159.30 o
   3   4   5        152.98        173.98        30.07 o
   4   4   5        658.82        623.34        45.29 o
   5   4   5        498.71        416.86        65.83 o
   6   4   5        114.35         80.78        15.58 o
   7   4   5         33.74         16.54        19.99 o
   8   4   5        143.86        166.42        39.83 o
   9   4   5         12.45         50.64        26.91 o
  10   4   5         42.96          9.68        29.17 o
  -9   5   5         66.06         64.47        23.80 o
  -8   5   5         27.19         37.60        25.02 o
  -7   5   5         66.17         42.78        21.08 o
  -6   5   5        501.81        549.17        75.59 o
  -5   5   5        215.67        204.93        36.09 o
  -4   5   5        607.39        619.57        56.78 o
  -3   5   5        275.74        283.60        28.24 o
  -2   5   5       1870.40       2023.46        86.24 o
  -1   5   5       1041.81       1041.70        59.53 o
   0   5   5       1053.98       1180.55        64.29 o
   1   5   5       1122.49       1116.88        53.85 o
   2   5   5       1906.99       2192.82        94.20 o
   3   5   5        322.90        329.35        44.31 o
   4   5   5        597.45        689.15        52.19 o
   5   5   5        198.09        216.89        35.10 o
   6   5   5        555.49        567.56        58.72 o
   7   5   5         61.42         25.86        22.51 o
   8   5   5         28.72         -7.95        20.73 o
   9   5   5         63.52         74.04        36.54 o
  -9   6   5          9.06         35.99        23.51 o
  -8   6   5         79.48         43.46        43.96 o
  -7   6   5         49.46         55.60        23.55 o
  -6   6   5        105.84         74.75        22.41 o
  -5   6   5        442.83        405.38        52.48 o
  -4   6   5        663.24        665.71        65.50 o
  -3   6   5        358.61        386.17        41.43 o
  -2   6   5        266.31        285.72        33.67 o
  -1   6   5        112.41         92.45        18.09 o
   0   6   5        420.63        409.95        39.00 o
   1   6   5        144.95        143.17        20.75 o
   2   6   5        271.41        338.78        33.95 o
   3   6   5        369.98        397.48        51.77 o
   4   6   5        639.71        697.75        59.99 o
   5   6   5        507.51        583.04        53.70 o
   6   6   5         88.09         64.35        21.22 o
   7   6   5         46.16         55.44        29.75 o
   8   6   5         84.99         87.02        31.71 o
   9   6   5         10.45          4.62        16.87 o
  -8   7   5          5.16         27.03        10.53 o
  -7   7   5         78.04         57.29        30.08 o
  -6   7   5        111.77        194.33        41.48 o
  -5   7   5          8.36         -1.51         8.47 o
  -4   7   5        321.19        321.26        50.51 o
  -3   7   5        507.28        558.83        53.83 o
  -2   7   5         15.03         11.68         6.74 o
  -1   7   5        132.78        124.02        22.97 o
   0   7   5        611.90        592.02        50.40 o
   1   7   5         99.74        119.56        20.74 o
   2   7   5          5.05         22.90        12.99 o
   3   7   5        507.87        590.77        53.77 o
   4   7   5        360.40        362.47        42.24 o
   5   7   5          0.98         -6.08        14.35 o
   6   7   5         85.75        111.63        27.67 o
   7   7   5         78.21         46.59        57.82 o
   8   7   5          6.33         -1.15        17.10 o
  -8   8   5         21.28          2.86        13.67 o
  -7   8   5         16.03         20.51        27.32 o
  -6   8   5         26.41          5.33        34.06 o
  -5   8   5        142.85        161.48        38.73 o
  -4   8   5         34.27         17.74        12.16 o
  -3   8   5         56.58         37.43        14.31 o
  -2   8   5        328.97        311.39        36.74 o
  -1   8   5        157.07        172.45        26.65 o
   0   8   5         70.55         71.92        15.91 o
   1   8   5        130.48        129.16        21.28 o
   2   8   5        344.84        347.41        40.46 o
   3   8   5         65.71         90.93        19.99 o
   4   8   5         43.61         40.86        17.23 o
   5   8   5        124.63        138.85        33.70 o
   6   8   5         27.90         20.05        15.71 o
   7   8   5         17.77         31.33        30.53 o
   8   8   5         18.97         39.77        91.73 o
  -7   9   5         33.45         50.13        22.33 o
  -6   9   5         20.37         12.57        14.61 o
  -5   9   5         89.26        118.73        30.12 o
  -4   9   5         67.78         78.04        22.46 o
  -3   9   5         47.14         29.24        15.02 o
  -2   9   5         68.55         76.20        17.04 o
  -1   9   5        149.93        152.23        24.89 o
   0   9   5        291.28        334.33        51.81 o
   1   9   5        149.09        120.55        39.71 o
   2   9   5         73.33         53.72        26.05 o
   3   9   5         50.08         52.95        23.03 o
   4   9   5         48.40         83.73        29.54 o
   5   9   5         90.58        110.25        49.91 o
   6   9   5         19.73        -27.17        73.41 o
   7   9   5         36.45         66.98        44.59 o
  -6  10   5          6.88        -12.81        15.04 o
  -5  10   5         33.94         60.26        22.46 o
  -4  10   5         27.02         18.15        11.46 o
  -3  10   5        151.17        160.42        28.60 o
  -2  10   5         80.22         97.27        24.11 o
  -1  10   5         98.05         90.72        14.78 o
   0  10   5         15.20         -0.45        15.40 o
   1  10   5         96.09         75.80        31.02 o
   2  10   5         74.68         41.26        30.67 o
   3  10   5        148.20        136.31        49.68 o
   4  10   5         26.25         20.80        23.85 o
   5  10   5         35.32         40.71        21.37 o
   6  10   5          5.60        -18.93        18.93 o
  -5  11   5          6.38        -19.58        37.41 o
  -4  11   5         24.16         -1.02        14.64 o
  -3  11   5         20.48         10.36        10.45 o
  -2  11   5         18.45          3.97        10.05 o
  -1  11   5         83.91        110.89        29.54 o
   0  11   5          2.94          2.25        21.18 o
   1  11   5         84.07         82.65        37.41 o
   2  11   5         18.43         46.09        25.22 o
   3  11   5         18.67         -8.25        33.78 o
   4  11   5         25.26         19.72        33.45 o
   5  11   5          6.91          7.02        27.20 o
  -3  12   5         11.08          3.50        23.35 o
  -2  12   5          9.51         15.29        18.65 o
  -1  12   5         13.92         10.46        13.98 o
   0  12   5         22.65         22.94        27.51 o
   1  12   5         14.73         51.23        31.40 o
   2  12   5         10.22         21.06        33.02 o
   3  12   5          8.80         20.97        48.79 o
   0   0   6       9322.10       9173.70       271.42 o
   1   0   6          2.14          6.55         3.62 o
   2   0   6        405.57        420.17        25.31 o
   3   0   6        979.50        990.96        64.76 o
   4   0   6        103.03         95.61        23.76 o
   5   0   6        346.14        283.89        38.41 o
   6   0   6       1477.59       1216.00       109.30 o
   7   0   6          4.85         20.10        11.37 o
   8   0   6         71.70         95.32        29.73 o
   9   0   6         24.93         22.45         9.80 o
  10   0   6          8.48        -10.94        22.46 o
 -10   1   6         56.97        103.11        33.06 o
  -9   1   6         14.52         18.58        19.65 o
  -8   1   6        180.43        184.71        37.00 o
  -7   1   6        100.39         83.83        15.99 o
  -6   1   6         35.01         23.54        11.01 o
  -5   1   6        404.18        322.47        54.59 o
  -4   1   6       1688.89       1687.15       113.71 o
  -3   1   6        478.53        606.63        71.44 o
  -2   1   6       2905.92       3132.57       155.35 o
  -1   1   6       2168.47       2297.44        91.43 o
   0   1   6        111.67        115.94        20.31 o
   1   1   6       1953.08       2053.17       109.73 o
   2   1   6       2530.15       2289.24       181.87 o
   3   1   6        471.96        515.08        36.40 o
   4   1   6       1754.57       1711.59        64.09 o
   5   1   6        443.75        332.90        44.78 o
   6   1   6         30.90         39.54         9.65 o
   7   1   6        100.76        130.96        24.60 o
   8   1   6        184.90        223.97        43.16 o
   9   1   6         14.24         15.96        16.27 o
  10   1   6         57.47        112.10        61.80 o
 -10   2   6         15.04         19.66        17.63 o
  -9   2   6         17.79          2.75        10.54 o
  -8   2   6         92.82         80.02        22.60 o
  -7   2   6        218.23        207.33        29.18 o
  -6   2   6        478.61        435.43        55.76 o
  -5   2   6         87.59         75.63        22.66 o
  -4   2   6        693.38        620.86        90.09 o
  -3   2   6       1488.44       1537.90        87.83 o
  -2   2   6       1242.04       1321.96        79.31 o
  -1   2   6        746.15        756.40        56.26 o
   0   2   6       3612.70       3736.27       132.12 o
   1   2   6        869.94        919.44        57.91 o
   2   2   6       1234.23       1228.87        44.73 o
   3   2   6       1333.03       1525.39        60.79 o
   4   2   6        628.14        591.25        35.60 o
   5   2   6         92.60         82.19        14.71 o
   6   2   6        427.75        330.98        58.30 o
   7   2   6        223.85        220.75        64.85 o
   8   2   6         87.13        113.36        35.68 o
   9   2   6         20.65         16.24        15.59 o
  10   2   6         15.61         19.45        18.58 o
 -10   3   6         22.26         45.80        30.29 o
  -9   3   6          9.01         -0.08        29.25 o
  -8   3   6        191.54        246.16        46.23 o
  -7   3   6         75.25         67.51        20.55 o
  -6   3   6        340.59        297.05        48.18 o
  -5   3   6        214.39        164.99        34.07 o
  -4   3   6        774.75        783.84        70.92 o
  -3   3   6        574.51        612.18        46.31 o
  -2   3   6       2445.93       2580.22       105.94 o
  -1   3   6        256.87        285.82        35.59 o
   0   3   6         20.90         45.84        14.75 o
   1   3   6        183.86        198.94        27.82 o
   2   3   6       2425.44       2552.50        85.46 o
   3   3   6        554.32        559.94        37.20 o
   4   3   6        789.02        705.09        50.10 o
   5   3   6        244.39        279.29        36.37 o
   6   3   6        329.03        357.72        40.83 o
   7   3   6         76.08         75.58        19.70 o
   8   3   6        200.55        280.98        69.43 o
   9   3   6          6.70         50.55        20.58 o
  10   3   6         20.18         28.00        12.75 o
  -9   4   6         20.20         61.91        33.93 o
  -8   4   6         35.69         33.81        14.71 o
  -7   4   6         12.45          8.83        17.88 o
  -6   4   6        946.87       1071.67        98.87 o
  -5   4   6        282.82        294.29        41.63 o
  -4   4   6        192.49        203.16        32.87 o
  -3   4   6        194.82        222.47        28.09 o
  -2   4   6        227.36        228.05        26.94 o
  -1   4   6        560.16        503.51        38.73 o
   0   4   6       1591.08       1547.42        70.64 o
   1   4   6        545.54        566.30        37.56 o
   2   4   6        338.66        352.34        32.96 o
   3   4   6        271.46        286.91        39.87 o
   4   4   6        239.75        191.00        40.31 o
   5   4   6        228.58        199.83        24.62 o
   6   4   6        971.27       1128.79        77.69 o
   7   4   6         20.90         15.15        10.77 o
   8   4   6         38.65         48.14        17.07 o
   9   4   6         19.67         37.10        27.14 o
  -9   5   6         18.29         15.65         9.88 o
  -8   5   6         54.48         69.99        30.99 o
  -7   5   6         34.17         16.28        10.61 o
  -6   5   6         48.21         42.47        35.19 o
  -5   5   6        281.61        320.31        47.09 o
  -4   5   6        807.75        935.35        75.01 o
  -3   5   6        229.18        267.92        35.71 o
  -2   5   6        812.62        920.50        57.22 o
  -1   5   6        178.77        209.29        23.98 o
   0   5   6         33.00         50.73        11.98 o
   1   5   6        171.33        180.85        20.99 o
   2   5   6        794.40        896.96        57.22 o
   3   5   6        258.12        308.44        41.81 o
   4   5   6        803.72        785.71        55.80 o
   5   5   6        234.91        224.78        29.09 o
   6   5   6         59.45         55.86        21.58 o
   7   5   6         19.90         -4.31        12.61 o
   8   5   6         50.65         63.03        27.06 o
   9   5   6         19.70         46.45        33.98 o
  -9   6   6         14.07         44.48        25.79 o
  -8   6   6         15.47         -2.73        14.79 o
  -7   6   6         45.10         65.10        26.25 o
  -6   6   6         52.57         46.93        22.67 o
  -5   6   6        112.98        114.21        26.10 o
  -4   6   6         77.83        101.98        27.14 o
  -3   6   6        291.04        327.27        40.40 o
  -2   6   6        331.41        342.36        38.28 o
  -1   6   6        333.47        324.74        31.42 o
   0   6   6        889.69        894.65        55.10 o
   1   6   6        354.55        396.86        34.81 o
   2   6   6        263.64        296.65        31.28 o
   3   6   6        283.20        310.01        45.28 o
   4   6   6         67.09         46.64        11.13 o
   5   6   6        137.86        133.22        22.96 o
   6   6   6         46.64         47.29        25.78 o
   7   6   6         38.76         68.19        28.43 o
   8   6   6         14.32         47.31        29.71 o
   9   6   6         10.52          6.37        22.40 o
  -8   7   6         42.82         31.23        39.56 o
  -7   7   6         26.05         51.35        21.28 o
  -6   7   6         62.57         38.85        34.98 o
  -5   7   6         97.07        129.20        34.85 o
  -4   7   6         18.02         24.42        15.03 o
  -3   7   6         94.62        118.66        26.80 o
  -2   7   6        152.70        148.77        24.83 o
  -1   7   6        488.49        453.20        41.15 o
   0   7   6        132.39        130.92        22.85 o
   1   7   6        492.08        502.42        41.43 o
   2   7   6        152.42        168.58        25.27 o
   3   7   6        142.82        171.97        32.41 o
   4   7   6         32.75         46.58        14.97 o
   5   7   6         85.94         96.22        20.98 o
   6   7   6         54.03         29.82        16.30 o
   7   7   6         28.52         31.42        15.78 o
   8   7   6         42.09         34.06        27.04 o
  -7   8   6         43.42         77.57        31.27 o
  -6   8   6         38.73         37.03        17.23 o
  -5   8   6         23.95         31.62        17.61 o
  -4   8   6        209.67        256.62        44.36 o
  -3   8   6        142.52        115.93        22.41 o
  -2   8   6         36.14         24.53        15.30 o
  -1   8   6        134.08        148.39        25.82 o
   0   8   6        166.62        164.35        27.20 o
   1   8   6        135.59        145.90        25.90 o
   2   8   6         48.77         56.87        16.93 o
   3   8   6        116.57         96.53        24.57 o
   4   8   6        175.12        230.94        41.62 o
   5   8   6         24.82          9.21         9.62 o
   6   8   6         46.00        108.68        49.44 o
   7   8   6         41.35         12.07        29.23 o
  -7   9   6          3.58         -8.21         8.21 o
  -6   9   6          7.20          3.22        15.74 o
  -5   9   6         30.97         19.49        19.36 o
  -4   9   6         44.19         36.13        14.59 o
  -3   9   6        228.82        250.01        37.71 o
  -2   9   6        104.44        102.36        24.79 o
  -1   9   6         19.26         -3.11         8.46 o
   0   9   6         31.86         62.28        19.28 o
   1   9   6         20.71         -2.27         8.65 o
   2   9   6         87.00        106.70        33.10 o
   3   9   6        204.05        271.71        56.84 o
   4   9   6         40.24         36.72        13.18 o
   5   9   6         38.42         63.09        22.78 o
   6   9   6          7.78         -7.51        33.23 o
   7   9   6          4.22         48.69        57.13 o
  -6  10   6         17.23         11.24        16.04 o
  -5  10   6         46.13         71.27        36.84 o
  -4  10   6          4.91          7.94         8.97 o
  -3  10   6         15.75         20.00         7.99 o
  -2  10   6         24.81          6.45        12.10 o
  -1  10   6         96.23         95.50        28.51 o
   0  10   6         12.27         12.37        13.32 o
   1  10   6        104.27        128.52        45.98 o
   2  10   6         28.00         19.46        27.43 o
   3  10   6         19.13         48.95        20.91 o
   4  10   6          8.37         12.45        19.14 o
   5  10   6         45.35         45.73        20.23 o
   6  10   6         14.48          9.64        20.34 o
  -4  11   6          9.53          5.50        15.21 o
  -3  11   6         24.30         29.62        11.40 o
  -2  11   6          9.92         12.55        16.99 o
  -1  11   6         32.36         32.27        13.16 o
   0  11   6          2.85         40.12        40.37 o
   1  11   6         31.01         79.13        42.11 o
   2  11   6          8.90         59.42        24.58 o
   3  11   6         28.29         37.34        17.58 o
   4  11   6         11.55        -15.54        23.30 o
  -2  12   6          2.98          8.63        14.43 o
  -1  12   6         18.38         70.96        25.76 o
   0  12   6          3.82          5.92        20.03 o
   1  12   6         16.53         34.31        17.00 o
   2  12   6          2.46        -12.07        49.30 o
   1   0   7       4320.62       4411.45       141.11 o
   2   0   7        530.87        548.37        32.05 o
   3   0   7         11.87          0.59        11.86 o
   4   0   7        107.96        125.33        26.44 o
   5   0   7        842.28        919.12        79.34 o
   6   0   7         42.70         31.95        10.93 o
   7   0   7        471.30        469.52        55.72 o
   8   0   7          4.17          3.67        12.07 o
   9   0   7          5.71         10.96        10.32 o
  10   0   7          0.22         14.83        26.33 o
 -10   1   7          1.45          7.40        19.59 o
  -9   1   7        139.80        160.50        35.99 o
  -8   1   7          7.37         14.69        17.73 o
  -7   1   7         43.57         51.78        21.31 o
  -6   1   7          1.80         -0.74         8.75 o
  -5   1   7        508.63        514.76        44.15 o
  -4   1   7         49.43         15.05        13.57 o
  -3   1   7       3162.66       3277.04       181.15 o
  -2   1   7        316.40        339.62        29.23 o
  -1   1   7       1976.34       1896.21        74.25 o
   0   1   7          9.49          2.11         8.62 o
   1   1   7       2142.53       2248.22        74.56 o
   2   1   7        294.72        292.81        24.71 o
   3   1   7       3111.77       3030.03       134.61 o
   4   1   7         49.60         60.10        10.97 o
   5   1   7        541.94        422.80        52.19 o
   6   1   7          1.21          7.43         8.29 o
   7   1   7         34.73         28.88        12.15 o
   8   1   7          8.13          3.50        14.28 o
   9   1   7        143.47        204.19        43.96 o
  10   1   7          0.82          9.57        45.35 o
 -10   2   7          0.20         17.83        23.30 o
  -9   2   7          1.46         20.38        16.76 o
  -8   2   7         11.20          2.05        50.75 o
  -7   2   7        377.85        409.34        83.27 o
  -6   2   7          0.99         -5.56        22.86 o
  -5   2   7       1132.90       1025.05       161.18 o
  -4   2   7         15.17          0.15        10.31 o
  -3   2   7         57.37         50.31        21.89 o
  -2   2   7        244.92        251.69        25.71 o
  -1   2   7       3054.26       2944.39       184.19 o
   0   2   7        602.35        668.10        56.64 o
   1   2   7       3105.02       2811.21       207.30 o
   2   2   7        284.41        257.59        18.47 o
   3   2   7         52.32         49.62        11.75 o
   4   2   7         19.24          8.38         6.05 o
   5   2   7       1271.05       1262.80       138.06 o
   6   2   7          4.22         19.13         7.74 o
   7   2   7        391.92        525.11        68.76 o
   8   2   7         10.01         12.91        14.00 o
   9   2   7          1.98          0.91        13.61 o
  10   2   7          0.27         11.26        18.78 o
  -9   3   7         82.32         84.91        17.50 o
  -8   3   7          9.57         -0.35        30.89 o
  -7   3   7        160.45        160.03        40.61 o
  -6   3   7          0.42          4.73        10.99 o
  -5   3   7        141.73        154.57        34.26 o
  -4   3   7        103.03        107.97        26.36 o
  -3   3   7       2206.21       2121.99       146.28 o
  -2   3   7        376.71        418.65        40.24 o
  -1   3   7        336.40        324.45        44.89 o
   0   3   7         46.61         36.53         8.75 o
   1   3   7        303.05        303.63        31.95 o
   2   3   7        396.65        486.37        41.33 o
   3   3   7       2132.91       2020.78       117.37 o
   4   3   7        121.63        117.49        20.40 o
   5   3   7        125.94        133.46        27.44 o
   6   3   7          0.24          3.45         8.98 o
   7   3   7        184.85        190.14        41.77 o
   8   3   7          7.64          5.95        21.82 o
   9   3   7         85.84        130.95        45.82 o
  -9   4   7          1.51         -6.97        16.29 o
  -8   4   7         23.97         20.81        15.62 o
  -7   4   7         92.28         84.87        23.16 o
  -6   4   7         88.53         92.14        26.72 o
  -5   4   7        485.45        472.17        62.06 o
  -4   4   7         35.08         50.85        20.87 o
  -3   4   7         82.55        145.27        27.80 o
  -2   4   7         86.94         79.35        19.03 o
  -1   4   7       1241.32       1259.96       115.91 o
   0   4   7        365.48        411.41        38.18 o
   1   4   7       1406.93       1453.27        63.10 o
   2   4   7         80.25         88.59        18.38 o
   3   4   7         80.06         92.66        19.43 o
   4   4   7         31.98         28.91         8.41 o
   5   4   7        409.98        495.76        59.11 o
   6   4   7         87.08         77.57        22.84 o
   7   4   7         84.36         75.93        20.06 o
   8   4   7         24.90         11.38        29.64 o
   9   4   7          1.88          0.48        20.48 o
  -9   5   7         37.81         19.98        29.37 o
  -8   5   7          6.85          6.96        11.79 o
  -7   5   7         89.01         92.11        23.31 o
  -6   5   7         19.06          3.28        16.40 o
  -5   5   7        161.64        179.69        37.64 o
  -4   5   7        357.90        388.84        57.84 o
  -3   5   7        577.37        759.25        58.68 o
  -2   5   7        109.26        130.74        24.00 o
  -1   5   7        451.73        426.73        42.22 o
   0   5   7          1.91          4.71         5.95 o
   1   5   7        392.37        418.67        34.35 o
   2   5   7         84.25        101.91        19.39 o
   3   5   7        698.56        815.66        64.31 o
   4   5   7        400.99        369.32        40.08 o
   5   5   7        191.51        252.07        42.44 o
   6   5   7         21.51         23.26        21.12 o
   7   5   7         67.77         50.67        17.47 o
   8   5   7          7.52         34.23        36.22 o
   9   5   7         38.71         36.57        40.24 o
  -8   6   7         13.39         37.79        31.64 o
  -7   6   7        153.20        120.42        32.96 o
  -6   6   7        161.67        197.28        39.55 o
  -5   6   7        141.82        147.78        30.94 o
  -4   6   7        155.19        155.90        34.73 o
  -3   6   7        340.66        364.85        43.16 o
  -2   6   7        114.02        115.26        24.37 o
  -1   6   7        818.86        840.28        55.21 o
   0   6   7        177.23        192.14        23.75 o
   1   6   7        835.50        959.35        59.03 o
   2   6   7        113.22        135.25        21.96 o
   3   6   7        341.38        406.59        47.61 o
   4   6   7        132.26        146.37        25.52 o
   5   6   7        131.58        186.82        43.11 o
   6   6   7        183.19        210.12        41.91 o
   7   6   7        163.31        163.75        40.28 o
   8   6   7         12.33          6.99        33.54 o
  -8   7   7         10.48         10.65        19.19 o
  -7   7   7          8.88         69.45        30.65 o
  -6   7   7         21.88          6.53        11.78 o
  -5   7   7         26.65         27.58        16.07 o
  -4   7   7         98.14         84.36        42.70 o
  -3   7   7        668.85        802.30        66.81 o
  -2   7   7        468.47        519.27        50.23 o
  -1   7   7        176.23        165.58        24.79 o
   0   7   7        105.75        103.58        20.07 o
   1   7   7        165.92        123.19        22.09 o
   2   7   7        420.56        517.79        47.40 o
   3   7   7        657.46        907.48        68.79 o
   4   7   7         86.82         89.32        22.09 o
   5   7   7         20.69         24.33        13.17 o
   6   7   7         24.13         30.43        17.76 o
   7   7   7         10.12        -21.46        25.23 o
   8   7   7          9.73         27.38        62.05 o
  -7   8   7         11.61          2.01        29.50 o
  -6   8   7         32.46         45.43        50.98 o
  -5   8   7        121.85        163.85        40.32 o
  -4   8   7         25.92         37.24        19.00 o
  -3   8   7         58.94         12.84        13.35 o
  -2   8   7        183.11        168.30        28.39 o
  -1   8   7        143.99        139.38        23.21 o
   0   8   7        387.52        413.27        57.81 o
   1   8   7        153.86        153.54        24.66 o
   2   8   7        202.29        182.73        26.84 o
   3   8   7         61.13         74.12        16.87 o
   4   8   7         29.47         16.86        18.67 o
   5   8   7        130.69        152.11        57.28 o
   6   8   7         31.55         15.34        14.12 o
   7   8   7         14.50         60.21        29.68 o
  -6   9   7          1.19         -5.04        14.05 o
  -5   9   7         14.70         23.07        20.91 o
  -4   9   7         68.13         54.24        21.06 o
  -3   9   7         22.26         58.38        23.73 o
  -2   9   7         58.52         50.01        16.51 o
  -1   9   7         26.89         12.20        12.51 o
   0   9   7          7.83          6.17         6.62 o
   1   9   7         31.11          5.55        34.47 o
   2   9   7         65.26         43.79        16.81 o
   3   9   7         38.95         39.51        28.18 o
   4   9   7         80.61        123.15        38.78 o
   5   9   7         13.39          4.62        22.89 o
   6   9   7          1.34         37.38        22.12 o
  -5  10   7         15.84         19.12        19.72 o
  -4  10   7          1.42          6.20        14.18 o
  -3  10   7          3.22         -2.13        10.94 o
  -2  10   7          1.50         -9.36         9.36 o
  -1  10   7         21.89         40.26        23.66 o
   0  10   7         60.48         90.72        29.00 o
   1  10   7         23.51         25.71        10.12 o
   2  10   7          3.43          6.96         6.44 o
   3  10   7          4.09          8.58        20.92 o
   4  10   7          0.51         10.66        16.13 o
   5  10   7         19.64         44.92        25.69 o
  -4  11   7         26.19          9.73        18.47 o
  -3  11   7         21.62          5.18        14.40 o
  -2  11   7         12.83          4.71         7.54 o
  -1  11   7          5.54         18.09        21.13 o
   0  11   7          0.76         -0.82        19.07 o
   1  11   7          7.04         -2.23        31.01 o
   2  11   7          9.79         24.49        20.74 o
   3  11   7         19.68          7.82        19.20 o
   4  11   7         30.04         38.95        23.68 o
   0  12   7         15.63         13.18        19.89 o
   0   0   8       1532.57       1385.45       101.82 o
   1   0   8        574.30        554.46        48.68 o
   2   0   8        538.02        500.33        36.71 o
   3   0   8        464.44        428.10        45.45 o
   4   0   8        253.01        235.35        56.39 o
   5   0   8         61.83         48.65        20.72 o
   6   0   8        878.52        987.30        72.51 o
   7   0   8          6.85         10.27         9.79 o
   8   0   8         16.46          3.87         9.76 o
   9   0   8         18.01         34.16        26.71 o
  -9   1   8          0.04        -12.58        12.58 o
  -8   1   8         86.70        134.71        31.83 o
  -7   1   8        102.03        151.24        36.83 o
  -6   1   8         16.39         16.91        12.13 o
  -5   1   8        136.75        116.67        46.43 o
  -4   1   8        727.26        724.09        94.28 o
  -3   1   8         19.34         20.77        26.54 o
  -2   1   8       1560.74       1301.95       140.57 o
  -1   1   8        146.39        156.89        21.53 o
   0   1   8         23.27         24.20        11.39 o
   1   1   8        182.03        154.53        20.46 o
   2   1   8       1437.77       1529.79       111.98 o
   3   1   8         23.61         10.24         9.87 o
   4   1   8        774.93        579.45       123.14 o
   5   1   8        123.88        110.62        19.07 o
   6   1   8         12.61         17.66         9.75 o
   7   1   8        119.64        190.64        37.95 o
   8   1   8         82.62         93.07        33.14 o
   9   1   8          0.18        -17.74        42.91 o
  -9   2   8         15.77         21.91        13.93 o
  -8   2   8         46.50         23.51        31.57 o
  -7   2   8         33.57         57.47        34.93 o
  -6   2   8        363.18        357.94        76.19 o
  -5   2   8        150.37        235.88        59.47 o
  -4   2   8        247.73        240.56        56.22 o
  -3   2   8        120.65         84.65        28.42 o
  -2   2   8       1156.77       1157.74        89.49 o
  -1   2   8         35.48         40.38        13.44 o
   0   2   8       1561.17       1618.97        83.31 o
   1   2   8         77.66         64.31        19.25 o
   2   2   8       1311.38       1025.88       134.93 o
   3   2   8         84.52         84.94        15.81 o
   4   2   8        244.03        200.78        44.83 o
   5   2   8        150.09         94.90        33.03 o
   6   2   8        264.28        289.13        40.48 o
   7   2   8         47.87         54.42        24.08 o
   8   2   8         50.30         63.73        15.97 o
   9   2   8         14.03         21.83        30.79 o
  -9   3   8          0.24          5.91        11.48 o
  -8   3   8         63.16        102.41        44.75 o
  -7   3   8         32.89         50.94        33.20 o
  -6   3   8         17.10          4.65        16.65 o
  -5   3   8         47.08         72.86        22.37 o
  -4   3   8       1045.20       1069.86       121.79 o
  -3   3   8         48.23         75.99        29.44 o
  -2   3   8       1043.12       1039.91       103.03 o
  -1   3   8        613.67        652.90        58.93 o
   0   3   8         23.23         38.74        10.72 o
   1   3   8        492.49        533.33        50.17 o
   2   3   8       1104.23       1217.71        78.31 o
   3   3   8         48.95         27.00        13.97 o
   4   3   8       1083.13       1193.58        65.33 o
   5   3   8         62.48         26.49        23.54 o
   6   3   8         23.86         39.78        21.88 o
   7   3   8         22.31         10.69        20.57 o
   8   3   8         50.67         95.99        35.80 o
   9   3   8          0.50         -2.00        14.89 o
  -9   4   8         16.87          5.96        20.75 o
  -8   4   8         62.48        135.52        47.21 o
  -7   4   8         82.45        138.04        40.79 o
  -6   4   8        446.65        486.82       106.81 o
  -5   4   8         31.62          8.86        10.86 o
  -4   4   8        187.29        175.14        40.32 o
  -3   4   8        136.24        110.88        26.59 o
  -2   4   8        387.76        319.99        52.60 o
  -1   4   8        374.26        359.47        46.14 o
   0   4   8       2327.65       2406.69       190.30 o
   1   4   8        382.86        428.44        40.12 o
   2   4   8        350.10        386.92        36.67 o
   3   4   8        174.48        208.91        27.23 o
   4   4   8        144.46        134.14        21.41 o
   5   4   8         24.04         37.24        15.85 o
   6   4   8        512.85        547.54        65.59 o
   7   4   8         68.95         86.20        30.03 o
   8   4   8         60.12         99.07        35.53 o
   9   4   8         17.92         12.94        31.25 o
  -8   5   8         46.19         41.60        32.30 o
  -7   5   8         28.34         10.53        15.29 o
  -6   5   8         59.03         57.43        10.24 o
  -5   5   8        123.99        132.38        35.61 o
  -4   5   8        728.36        849.45        91.98 o
  -3   5   8        284.16        226.14        36.68 o
  -2   5   8        631.47        650.45        74.72 o
  -1   5   8        179.06        142.74        26.96 o
   0   5   8        165.43        171.65        25.74 o
   1   5   8        195.68        180.60        24.57 o
   2   5   8        538.35        593.56        45.99 o
   3   5   8        266.23        288.67        36.88 o
   4   5   8        696.41        858.98        70.74 o
   5   5   8         96.79         89.52        26.80 o
   6   5   8         51.38         43.45        25.87 o
   7   5   8         30.21         31.65        11.89 o
   8   5   8         55.23         31.43        25.12 o
  -8   6   8          5.72         12.63        29.09 o
  -7   6   8         30.17         44.29        24.80 o
  -6   6   8         85.28         56.43        18.45 o
  -5   6   8        206.78        215.46        44.08 o
  -4   6   8        152.55        153.29        34.87 o
  -3   6   8        134.19        150.16        27.83 o
  -2   6   8        253.19        223.55        35.37 o
  -1   6   8        274.48        257.97        33.29 o
   0   6   8        555.38        623.23        45.76 o
   1   6   8        279.34        317.91        43.01 o
   2   6   8        222.33        263.51        31.54 o
   3   6   8         98.28         86.19        21.87 o
   4   6   8        172.60        188.76        27.38 o
   5   6   8        199.52        222.02        46.13 o
   6   6   8         79.97        132.42        36.11 o
   7   6   8         34.97         16.74        18.77 o
   8   6   8          8.69         -6.58        28.43 o
  -7   7   8          9.86        -24.64        24.64 o
  -6   7   8         10.77          4.75        13.20 o
  -5   7   8         86.45        107.08        29.00 o
  -4   7   8         54.30         80.92        26.46 o
  -3   7   8         89.99         89.61        23.91 o
  -2   7   8        211.06        254.72        45.96 o
  -1   7   8         42.65         43.86        20.59 o
   0   7   8         37.88         50.30        10.81 o
   1   7   8         55.64         55.24        13.59 o
   2   7   8        246.01        320.79        41.54 o
   3   7   8        105.64        142.21        28.47 o
   4   7   8         69.77         94.64        22.43 o
   5   7   8         96.89        118.01        34.56 o
   6   7   8         10.76         12.20        16.25 o
   7   7   8          7.38         36.85        28.53 o
  -7   8   8         14.44         11.04        16.35 o
  -6   8   8         72.38        134.13        41.05 o
  -5   8   8         29.51         30.96        19.93 o
  -4   8   8         79.32        108.36        31.20 o
  -3   8   8         60.06         86.08        22.71 o
  -2   8   8         72.88         96.41        29.08 o
  -1   8   8         36.65         39.08        13.10 o
   0   8   8         51.46         59.79        16.22 o
   1   8   8         31.76         19.26         8.83 o
   2   8   8         90.38         94.77        21.55 o
   3   8   8         60.10         54.55        17.01 o
   4   8   8         72.53         65.17        23.86 o
   5   8   8         28.31         36.08        19.94 o
   6   8   8         68.34         79.87        39.07 o
   7   8   8         13.25        -22.50        22.50 o
  -6   9   8          5.09         30.82        19.09 o
  -5   9   8         16.73         25.39        21.63 o
  -4   9   8         52.21         40.37        18.97 o
  -3   9   8         69.42         86.15        22.45 o
  -2   9   8        120.56         83.82        20.43 o
  -1   9   8         53.90         49.42        35.99 o
   0   9   8         40.45         50.96        19.25 o
   1   9   8         41.85         10.76        10.02 o
   2   9   8        105.89        118.43        37.35 o
   3   9   8         67.51         80.13        27.96 o
   4   9   8         51.75         93.93        28.72 o
   5   9   8         12.24         47.57        24.71 o
   6   9   8          3.97         19.61        31.96 o
  -5  10   8          8.54          1.42        11.51 o
  -4  10   8          7.99         22.69        20.57 o
  -3  10   8          1.68         24.53        14.72 o
  -2  10   8         16.85          4.08        16.09 o
  -1  10   8         80.24         81.86        21.31 o
   0  10   8         81.93         72.08        28.15 o
   1  10   8         86.13         87.81        24.83 o
   2  10   8         15.69         27.60        16.75 o
   3  10   8          0.81        -19.10        19.10 o
   4  10   8          3.60          8.64        16.61 o
   5  10   8         10.28        -21.74        22.62 o
  -3  11   8         28.96         35.30        29.10 o
  -2  11   8          3.99          8.49         9.01 o
  -1  11   8          9.99         20.16        40.49 o
   0  11   8          2.92         31.52        19.92 o
   1  11   8         12.02         -3.15        27.01 o
   2  11   8          3.07         16.52        26.91 o
   3  11   8         27.39         39.64        28.71 o
   1   0   9        264.88        242.84        34.44 o
   2   0   9       1099.86       1053.11        86.72 o
   3   0   9        449.73        337.11        46.40 o
   4   0   9        134.49         98.89        36.50 o
   5   0   9        221.96        248.73        62.24 o
   6   0   9         10.85         -6.98        21.30 o
   7   0   9         15.67          9.24        14.66 o
   8   0   9        148.94        121.85        40.02 o
   9   0   9          6.24        -20.28        25.37 o
  -9   1   9         22.94         14.62        48.80 o
  -8   1   9         31.52         -3.73        30.00 o
  -7   1   9          8.69         39.02        36.46 o
  -6   1   9        236.46        249.82        69.70 o
  -5   1   9        134.56        109.43        41.87 o
  -4   1   9        348.47        286.86        59.95 o
  -3   1   9        315.28        388.81        63.50 o
  -2   1   9        402.08        288.48        55.44 o
  -1   1   9        298.34        283.78        30.78 o
   0   1   9       1582.63       1744.90        85.24 o
   1   1   9        338.81        271.77        30.20 o
   2   1   9        386.80        399.01        35.16 o
   3   1   9        260.61        299.57        27.88 o
   4   1   9        308.95        170.23        59.72 o
   5   1   9        140.27         95.62        28.20 o
   6   1   9        231.09        277.79        37.65 o
   7   1   9          6.02         -8.18        19.46 o
   8   1   9         23.28         65.79        30.19 o
   9   1   9         19.47         15.03        29.19 o
  -9   2   9          4.27         29.45        23.30 o
  -8   2   9         43.30         45.88        17.40 o
  -7   2   9        171.51        163.95        67.03 o
  -6   2   9         54.47         91.81        46.14 o
  -5   2   9         64.42         73.54        35.62 o
  -4   2   9        895.14        901.74       111.09 o
  -3   2   9        142.35        182.11        48.13 o
  -2   2   9        567.32        494.08        62.18 o
  -1   2   9        695.51        691.20        62.37 o
   0   2   9        411.57        391.01        41.70 o
   1   2   9        647.56        688.90        58.58 o
   2   2   9        612.90        580.69        55.26 o
   3   2   9        116.01        100.43        13.71 o
   4   2   9        852.91        782.97        83.62 o
   5   2   9         78.72         66.98        16.53 o
   6   2   9         60.39         78.96        20.70 o
   7   2   9        187.03        229.30        43.79 o
   8   2   9         34.08         33.95        21.73 o
   9   2   9          2.91        -12.87        33.74 o
  -9   3   9         32.68         64.02        30.75 o
  -8   3   9         44.21         34.88        20.29 o
  -7   3   9         37.19         25.99        25.48 o
  -6   3   9        235.94        239.85        68.38 o
  -5   3   9        192.49        219.16        66.73 o
  -4   3   9        155.08        142.62        46.83 o
  -3   3   9        257.48        367.56        69.95 o
  -2   3   9        226.54        192.22        32.78 o
  -1   3   9        264.53        317.77        43.02 o
   0   3   9        969.59       1076.22        72.67 o
   1   3   9        211.05        211.98        31.39 o
   2   3   9        290.83        325.27        39.57 o
   3   3   9        294.61        313.76        36.87 o
   4   3   9        126.55        116.00        24.91 o
   5   3   9        158.84        185.24        30.93 o
   6   3   9        230.00        256.13        39.92 o
   7   3   9         45.86         57.64        27.58 o
   8   3   9         48.99        110.80        32.90 o
   9   3   9         33.72         33.07        14.42 o
  -8   4   9         24.93        -20.06        28.34 o
  -7   4   9         58.04         64.82        32.09 o
  -6   4   9         10.44         22.50        26.02 o
  -5   4   9         23.52         42.10        29.18 o
  -4   4   9        221.52        274.02        69.39 o
  -3   4   9        133.68         63.71        43.31 o
  -2   4   9        672.43        561.96        69.14 o
  -1   4   9        271.55        294.56        65.73 o
   0   4   9         19.29         41.41        14.29 o
   1   4   9        224.90        304.20        40.58 o
   2   4   9        641.38        717.46        53.08 o
   3   4   9        112.21        120.45        22.66 o
   4   4   9        262.31        323.21        42.58 o
   5   4   9         36.04         10.86        15.75 o
   6   4   9          5.81        -11.40        11.40 o
   7   4   9         51.77         50.66        44.69 o
   8   4   9         25.46         16.19        16.18 o
  -8   5   9          2.33        -13.93        31.07 o
  -7   5   9         16.91         13.20        27.68 o
  -6   5   9         75.67        113.82        48.29 o
  -5   5   9         62.70         49.50        25.62 o
  -4   5   9        161.44        191.39        47.69 o
  -3   5   9         92.40         72.56        26.72 o
  -2   5   9        178.16        191.56        46.16 o
  -1   5   9        374.07        444.93        47.93 o
   0   5   9        186.71        200.84        27.96 o
   1   5   9        420.13        485.27        42.69 o
   2   5   9        136.19        143.69        21.95 o
   3   5   9         99.53        146.48        27.86 o
   4   5   9        210.24        260.47        40.23 o
   5   5   9         77.67         92.09        22.37 o
   6   5   9         82.83        105.09        29.18 o
   7   5   9         11.31         25.69        23.64 o
   8   5   9          1.01         43.19        62.82 o
  -8   6   9         23.95         82.00        24.57 o
  -7   6   9         32.26          6.84        35.43 o
  -6   6   9          3.82         18.72        12.69 o
  -5   6   9         96.72        102.26        30.70 o
  -4   6   9         51.67        108.86        38.06 o
  -3   6   9        125.30        139.22        40.85 o
  -2   6   9        113.48        117.84        23.76 o
  -1   6   9        117.09        158.36        39.43 o
   0   6   9         99.86        113.46        21.83 o
   1   6   9        145.97        192.01        26.49 o
   2   6   9        175.80        177.67        24.87 o
   3   6   9        145.43        192.26        30.07 o
   4   6   9         27.05         25.90        13.35 o
   5   6   9         85.69        162.00        34.22 o
   6   6   9          2.28         34.51        22.52 o
   7   6   9         27.73         53.97        30.52 o
   8   6   9         27.54         48.12        41.73 o
  -7   7   9         27.14          5.74        22.92 o
  -6   7   9         21.40         10.03        23.13 o
  -5   7   9         36.19         -4.64        13.74 o
  -4   7   9         20.31         19.07        12.80 o
  -3   7   9        119.10        175.95        49.54 o
  -2   7   9         79.98         79.01        26.56 o
  -1   7   9         56.09         13.60        14.66 o
   0   7   9        140.13        163.97        26.31 o
   1   7   9         47.58         43.78        13.01 o
   2   7   9         87.55        103.99        21.69 o
   3   7   9         98.78        123.81        26.74 o
   4   7   9          8.11         29.87        15.69 o
   5   7   9         35.20         20.75        13.80 o
   6   7   9         19.15         44.38        19.71 o
   7   7   9         28.51         33.62        27.67 o
  -6   8   9         27.02         43.84        25.16 o
  -5   8   9          6.68         13.46        31.39 o
  -4   8   9         30.51         42.93        31.42 o
  -3   8   9         37.73         85.85        43.08 o
  -2   8   9        106.28        148.40        28.72 o
  -1   8   9         58.39         41.15        13.16 o
   0   8   9         38.87         49.34         9.47 o
   1   8   9         57.99         78.37        15.76 o
   2   8   9         86.73        124.41        24.26 o
   3   8   9         32.59         64.82        22.84 o
   4   8   9         36.52         35.18        19.81 o
   5   8   9         14.18         17.75        32.23 o
   6   8   9         30.07         16.94        40.69 o
  -5   9   9          6.79         22.60        24.74 o
  -4   9   9         53.64         57.65        21.04 o
  -3   9   9          2.66         19.16        20.35 o
  -2   9   9         31.31         17.87        10.86 o
  -1   9   9         36.48         54.08        16.49 o
   0   9   9         27.21         31.80        16.79 o
   1   9   9         29.76         66.99        21.82 o
   2   9   9         37.86         23.06        12.89 o
   3   9   9          6.78        -19.58        19.58 o
   4   9   9         55.46         66.01        26.93 o
   5   9   9          6.04         11.10        16.55 o
  -4  10   9         13.29         42.47        29.83 o
  -3  10   9         22.90         29.15        30.18 o
  -2  10   9          6.68        -18.13        19.80 o
  -1  10   9         11.16         20.15        18.57 o
   0  10   9         46.48         55.29        12.95 o
   1  10   9          7.55         -2.05        14.99 o
   2  10   9          8.16        -15.04        15.04 o
   3  10   9         20.92         10.95        15.65 o
   4  10   9         12.33         24.37        24.95 o
  -1  11   9         18.08         15.20        25.11 o
   0  11   9          4.24         13.12         7.40 o
   1  11   9         17.99          5.34        27.67 o
   0   0  10        167.45        250.27        48.46 o
   1   0  10        169.57        184.05        31.04 o
   2   0  10          5.05          1.57        19.28 o
   3   0  10       1957.04       2228.90       161.00 o
   4   0  10        120.60        137.21        40.39 o
   5   0  10         93.02         74.29        23.16 o
   6   0  10         25.08         45.98        26.20 o
   7   0  10         10.73        -18.45        21.65 o
   8   0  10         14.66         -7.37        25.06 o
   9   0  10         18.50         43.13        23.19 o
  -9   1  10          1.61         23.52        27.44 o
  -8   1  10         26.96         51.80        49.97 o
  -7   1  10        155.72        227.91        67.94 o
  -6   1  10          6.61         13.43        21.86 o
  -5   1  10        303.73        264.82        66.94 o
  -4   1  10         87.61         64.36        33.58 o
  -3   1  10          0.84         13.22        14.49 o
  -2   1  10         99.47         66.51        20.10 o
  -1   1  10       1235.55       1074.52        63.59 o
   0   1  10          2.88          5.59         7.27 o
   1   1  10       1248.83       1189.65        73.75 o
   2   1  10        103.49        117.58        20.24 o
   3   1  10          0.46          5.35         5.24 o
   4   1  10         83.54        130.51        87.24 o
   5   1  10        319.51        380.33        62.74 o
   6   1  10          6.31          9.13         9.23 o
   7   1  10        182.41        275.29        61.00 o
   8   1  10         29.65         55.18        34.33 o
   9   1  10          1.40         18.78        18.42 o
  -8   2  10         10.10         42.67        21.97 o
  -7   2  10         72.89        156.16        52.97 o
  -6   2  10         45.11        122.31        46.46 o
  -5   2  10        204.21        259.00        68.29 o
  -4   2  10          1.67         -1.06        22.96 o
  -3   2  10        720.38        645.64       118.46 o
  -2   2  10        406.39        288.36        84.87 o
  -1   2  10        384.27        328.55        44.98 o
   0   2  10          3.06          9.01         9.78 o
   1   2  10        371.07        340.58        40.34 o
   2   2  10        390.05        357.52        46.81 o
   3   2  10        739.11        706.82        48.79 o
   4   2  10          1.16         -3.76        10.88 o
   5   2  10        195.45        231.52        37.22 o
   6   2  10         54.10         89.84        24.29 o
   7   2  10         76.17         41.76        49.58 o
   8   2  10          7.67          2.32        31.33 o
  -8   3  10          0.94        -38.64        53.34 o
  -7   3  10         67.51        103.09        52.86 o
  -6   3  10         56.43          7.49        32.01 o
  -5   3  10        427.94        548.27        94.61 o
  -4   3  10         26.96         -6.44        38.26 o
  -3   3  10          6.00         -3.95        17.56 o
  -2   3  10        144.77         92.97        40.55 o
  -1   3  10        867.61        877.47        73.94 o
   0   3  10        305.75        263.29        36.63 o
   1   3  10        773.35        779.45        72.25 o
   2   3  10        166.65        178.78        31.85 o
   3   3  10          5.07         -2.37        14.78 o
   4   3  10         30.88         47.99        17.39 o
   5   3  10        453.23        510.96        55.08 o
   6   3  10         45.36         42.68        12.75 o
   7   3  10         64.36         84.88        30.95 o
   8   3  10          0.47        -22.17        25.86 o
  -8   4  10          2.00          5.54        28.02 o
  -7   4  10         25.28         27.84        16.11 o
  -6   4  10          6.17         -9.91        17.58 o
  -5   4  10         28.81         70.03        51.00 o
  -4   4  10        210.37        267.16        66.60 o
  -3   4  10        571.39        746.37       100.18 o
  -2   4  10         50.48          9.76        12.59 o
  -1   4  10        129.32        125.24        28.50 o
   0   4  10         70.89         37.19        20.33 o
   1   4  10        139.27        140.80        29.10 o
   2   4  10         79.40         76.42        19.06 o
   3   4  10        559.65        666.60        53.87 o
   4   4  10        204.25        244.06        37.71 o
   5   4  10         37.40         33.97        18.65 o
   6   4  10          2.82         -6.98        17.95 o
   7   4  10         24.54         27.87        27.99 o
   8   4  10          2.09         53.36        39.11 o
  -8   5  10         10.61         12.20        30.16 o
  -7   5  10         49.70         22.00        28.71 o
  -6   5  10         35.77         51.57        17.73 o
  -5   5  10        156.88        175.83        44.69 o
  -4   5  10         31.97         22.11        21.28 o
  -3   5  10         65.17         65.21        42.53 o
  -2   5  10         31.62         12.27        16.57 o
  -1   5  10        397.69        411.69        47.74 o
   0   5  10          2.88         -2.83        10.21 o
   1   5  10        474.72        562.42        49.00 o
   2   5  10         21.29         19.33         7.31 o
   3   5  10         60.57         77.34        20.49 o
   4   5  10         25.45         45.43        17.33 o
   5   5  10        140.60        182.65        44.62 o
   6   5  10         36.92         69.77        14.37 o
   7   5  10         48.30         33.25        22.15 o
   8   5  10          9.98        -13.78        39.22 o
  -7   6  10         12.58        -21.68        40.41 o
  -6   6  10          4.53         44.93        40.60 o
  -5   6  10         51.67         66.64        19.21 o
  -4   6  10         28.36         21.15        26.94 o
  -3   6  10        295.13        316.83        64.25 o
  -2   6  10         52.78         18.27        28.11 o
  -1   6  10        152.72        187.32        34.58 o
   0   6  10          2.15         -3.30        11.06 o
   1   6  10        141.43        144.32        28.81 o
   2   6  10         44.00         42.61         9.18 o
   3   6  10        295.69        392.17        43.19 o
   4   6  10         28.48         41.45        17.45 o
   5   6  10         62.69         77.38        26.01 o
   6   6  10          5.72          1.00        21.53 o
   7   6  10         11.71         14.29        37.30 o
  -6   7  10          5.12          8.85        34.08 o
  -5   7  10         96.31        157.20        52.42 o
  -4   7  10          2.72         22.08        30.66 o
  -3   7  10         28.87         20.34        32.85 o
  -2   7  10         35.03         31.21        25.74 o
  -1   7  10        182.92        158.09        33.30 o
   0   7  10        206.86        247.79        39.31 o
   1   7  10        150.31        177.17        28.30 o
   2   7  10         45.14         50.52        25.45 o
   3   7  10         31.08         38.40        14.77 o
   4   7  10          5.44          5.49        13.13 o
   5   7  10         97.20        113.57        34.46 o
   6   7  10          6.09          0.44        23.39 o
  -6   8  10          1.33         17.85        22.15 o
  -5   8  10         13.33         45.98        30.59 o
  -4   8  10         64.24         94.71        35.66 o
  -3   8  10         40.68        109.81        40.62 o
  -2   8  10         54.48         78.41        29.61 o
  -1   8  10         25.98         33.93        25.01 o
   0   8  10          0.05         -0.99        10.42 o
   1   8  10         27.96         16.82        18.02 o
   2   8  10         52.49         21.51         9.71 o
   3   8  10         40.39         72.27        26.49 o
   4   8  10         61.31         80.63        20.79 o
   5   8  10          9.90         22.44        20.34 o
   6   8  10          1.39          4.18        15.96 o
  -4   9  10          9.55          9.28        23.83 o
  -3   9  10          0.40         10.72        11.37 o
  -2   9  10         19.85         32.56        23.11 o
  -1   9  10         22.82         25.93        12.66 o
   0   9  10         83.93         59.58        30.92 o
   1   9  10         24.34          9.22        26.64 o
   2   9  10         18.33         28.43        27.65 o
   3   9  10          0.18         11.20        13.70 o
   4   9  10         10.35          2.87        23.60 o
  -3  10  10         20.08         11.88        23.79 o
  -2  10  10         14.47         35.53        33.43 o
  -1  10  10          1.16         33.78        27.64 o
   0  10  10          1.59         -8.55        12.65 o
   1  10  10          0.56          7.60        19.91 o
   2  10  10         18.07         24.14        21.63 o
   3  10  10         18.96         29.02        26.67 o
   1   0  11          5.45          6.27        12.01 o
   2   0  11        374.14        273.70        38.45 o
   3   0  11         41.76          9.45        18.52 o
   4   0  11        360.37        260.90        59.85 o
   5   0  11        136.48        131.35        47.55 o
   6   0  11          3.07          5.69        10.27 o
   7   0  11          0.27          9.42        48.64 o
   8   0  11         55.41         77.36        35.79 o
  -8   1  11         52.05         50.59        33.18 o
  -7   1  11          6.68          8.53        24.38 o
  -6   1  11        148.86        193.61        57.49 o
  -5   1  11          4.77        -17.70        17.70 o
  -4   1  11         52.30        121.57        47.87 o
  -3   1  11         26.26         38.27        24.58 o
  -2   1  11         39.81          4.03        12.78 o
  -1   1  11         15.82         45.16        25.07 o
   0   1  11       1116.47       1089.82        64.10 o
   1   1  11         11.97         -0.50        17.96 o
   2   1  11         55.67         50.19        15.87 o
   3   1  11         22.07          3.28         8.55 o
   4   1  11         64.54         45.50        18.38 o
   5   1  11          4.55         -7.46        19.66 o
   6   1  11        140.44        179.18        46.87 o
   7   1  11          9.60         -6.43        15.75 o
   8   1  11         43.47         65.61        40.30 o
  -8   2  11         18.51         -1.19        33.59 o
  -7   2  11          1.33        -38.54        38.54 o
  -6   2  11          6.30          9.35        30.60 o
  -5   2  11          6.54          6.34        16.39 o
  -4   2  11        214.13        259.45        62.32 o
  -3   2  11         10.97         20.39        27.50 o
  -2   2  11        392.11        489.78        79.14 o
  -1   2  11         20.77          1.95         5.37 o
   0   2  11         22.24         22.38        10.16 o
   1   2  11         11.61         30.64        14.85 o
   2   2  11        426.10        416.13        49.88 o
   3   2  11         19.46          4.61         8.10 o
   4   2  11        219.37        252.75        47.03 o
   5   2  11          6.71         10.56        17.98 o
   6   2  11          6.59         -4.96        18.21 o
   7   2  11          1.40         25.13        23.82 o
   8   2  11         16.57          0.71        18.63 o
  -8   3  11          6.85        -35.45        35.45 o
  -7   3  11          5.97         -6.12        40.49 o
  -6   3  11        158.14        266.22        77.66 o
  -5   3  11          8.31          6.96        36.27 o
  -4   3  11         15.77         64.84        30.50 o
  -3   3  11          3.28         45.80        27.02 o
  -2   3  11        246.98        253.81        58.41 o
  -1   3  11         14.87          5.61        10.53 o
   0   3  11        343.48        345.63        44.85 o
   1   3  11         29.37         21.56         8.04 o
   2   3  11        261.68        299.53        42.67 o
   3   3  11          4.57          7.63         4.39 o
   4   3  11         11.70         -2.88        11.35 o
   5   3  11         13.81         -3.22        24.36 o
   6   3  11        146.14        195.61        37.20 o
   7   3  11          6.79         16.02        10.96 o
   8   3  11          9.59         14.01        31.94 o
  -7   4  11          4.40        -17.15        19.20 o
  -6   4  11         14.16        -28.10        28.10 o
  -5   4  11         25.09         33.66        92.36 o
  -4   4  11        129.07        170.44        56.49 o
  -3   4  11          9.69         -6.51        21.46 o
  -2   4  11        387.54        426.84        77.39 o
  -1   4  11        144.68        178.17        36.06 o
   0   4  11          1.24          9.41        11.45 o
   1   4  11        150.48        182.16        33.73 o
   2   4  11        354.23        404.60        47.97 o
   3   4  11         10.78         19.41        10.06 o
   4   4  11        125.92        114.86        37.24 o
   5   4  11         20.77         22.87        19.80 o
   6   4  11         16.26         18.35        19.41 o
   7   4  11          3.36         20.90        28.54 o
  -7   5  11         27.19         83.12        46.24 o
  -6   5  11         64.32        119.75        41.70 o
  -5   5  11         11.30        -10.15        26.04 o
  -4   5  11         63.73         72.83        49.22 o
  -3   5  11         29.32         11.87        64.94 o
  -2   5  11         46.83         57.20        27.01 o
  -1   5  11        254.62        253.34        47.09 o
   0   5  11        482.12        516.98        53.05 o
   1   5  11        230.56        267.88        36.89 o
   2   5  11         39.32         44.51        14.32 o
   3   5  11         28.32         35.91        16.64 o
   4   5  11         64.00         77.69        18.26 o
   5   5  11          6.28         -1.91        12.57 o
   6   5  11         67.97         77.15        28.47 o
   7   5  11         28.28         -0.19        20.76 o
  -6   6  11          1.30         53.39        24.04 o
  -5   6  11         43.55         14.00        55.19 o
  -4   6  11         58.23         91.14        36.41 o
  -3   6  11        146.07        170.48        57.94 o
  -2   6  11        100.40        103.72        42.85 o
  -1   6  11          5.18          2.38         6.99 o
   0   6  11          0.06         -7.29         7.29 o
   1   6  11          8.15         22.35        15.87 o
   2   6  11        100.76        104.01        18.80 o
   3   6  11        144.88        177.59        30.84 o
   4   6  11         51.19        113.49        35.62 o
   5   6  11         42.91         20.02        13.50 o
   6   6  11          1.41          8.65        13.02 o
  -6   7  11         21.57         69.74        40.20 o
  -5   7  11         30.60         64.30        47.76 o
  -4   7  11          1.91        -33.48        33.48 o
  -3   7  11          3.72        -15.52        27.33 o
  -2   7  11          7.23         36.89        20.08 o
  -1   7  11         41.96         45.64        11.77 o
   0   7  11         99.39        116.10        25.67 o
   1   7  11         39.21         32.10         7.41 o
   2   7  11          7.18         11.46        12.12 o
   3   7  11          5.17          3.71        11.80 o
   4   7  11          0.69          4.50        16.61 o
   5   7  11         31.15         46.63        30.34 o
   6   7  11         24.09         47.72        21.73 o
  -5   8  11          9.15         56.63        19.89 o
  -4   8  11         24.69        134.67        59.70 o
  -3   8  11         10.42         39.58        26.03 o
  -2   8  11         51.01         68.39        33.14 o
  -1   8  11         19.24         21.06        12.61 o
   0   8  11          1.41          0.94        10.26 o
   1   8  11         23.17         59.76        19.51 o
   2   8  11         57.70         81.30        22.76 o
   3   8  11          9.72         20.01        20.17 o
   4   8  11         27.64         28.22        21.21 o
   5   8  11          9.53         35.82        14.87 o
  -3   9  11          0.23         12.71        16.65 o
  -2   9  11          9.85         63.30        28.85 o
  -1   9  11         27.72         18.35        15.48 o
   0   9  11         30.62         35.84        14.24 o
   1   9  11         32.95         25.10        19.70 o
   2   9  11         10.30         -3.20        14.73 o
   3   9  11          0.09         11.66        11.38 o
  -1  10  11          6.41         16.05        32.35 o
   0  10  11          0.86          6.04        22.04 o
   1  10  11          5.60          4.22        10.84 o
   0   0  12        253.16        321.30        57.38 o
   1   0  12          2.34         -3.98        16.84 o
   2   0  12         81.09         58.34        18.54 o
   3   0  12        278.44        345.67        66.25 o
   4   0  12         25.74         37.89        24.00 o
   5   0  12         31.50         50.39        35.57 o
   6   0  12         86.68        115.03        41.25 o
   7   0  12         13.06          2.68        22.33 o
  -7   1  12         37.10         33.42        61.52 o
  -6   1  12          5.50         16.64        25.67 o
  -5   1  12         69.24        105.91        46.76 o
  -4   1  12         73.37         82.11        42.06 o
  -3   1  12         28.68         23.03        45.85 o
  -2   1  12        278.39        325.66        65.74 o
  -1   1  12        273.58        233.51        50.46 o
   0   1  12        188.21        149.71        26.93 o
   1   1  12        345.61        366.91        45.21 o
   2   1  12        261.40        187.07        32.87 o
   3   1  12         28.71         38.41        28.80 o
   4   1  12         81.86         89.04        40.34 o
   5   1  12         67.52         68.81        26.65 o
   6   1  12          5.69         22.80        22.07 o
   7   1  12         30.41         61.92        37.19 o
  -7   2  12          3.97        -15.92        39.08 o
  -6   2  12         68.49         13.14        36.94 o
  -5   2  12         24.76         -5.66        18.92 o
  -4   2  12        117.29        163.96        50.38 o
  -3   2  12        238.31        235.33        56.28 o
  -2   2  12        110.63         78.84        39.46 o
  -1   2  12        115.61         71.23        18.24 o
   0   2  12        283.15        257.97        40.29 o
   1   2  12         94.65         99.99        25.65 o
   2   2  12        105.21        117.67        30.56 o
   3   2  12        211.76        213.82        40.13 o
   4   2  12        112.01         98.58        44.11 o
   5   2  12         31.42         60.03        29.56 o
   6   2  12         63.93         64.04        24.89 o
   7   2  12          5.33         28.46        13.69 o
  -7   3  12         18.50         -9.21        19.47 o
  -6   3  12          4.38          1.36        23.97 o
  -5   3  12         89.03        108.45        47.45 o
  -4   3  12        169.28        195.64        61.91 o
  -3   3  12         17.52         72.52        44.34 o
  -2   3  12         99.55         80.78        28.81 o
  -1   3  12        132.23        131.57        26.58 o
   0   3  12        256.68        227.56        39.45 o
   1   3  12        128.70        201.85        65.34 o
   2   3  12         99.28         81.44        23.32 o
   3   3  12         13.58          8.02         4.19 o
   4   3  12        164.24        153.26        52.32 o
   5   3  12         90.00         93.68        34.16 o
   6   3  12          5.78        -16.17        43.27 o
   7   3  12         16.53          6.57        20.73 o
  -7   4  12          2.26         37.26        31.01 o
  -6   4  12         23.14         78.38        44.31 o
  -5   4  12         26.37         28.66        33.32 o
  -4   4  12         36.06         -6.93        31.36 o
  -3   4  12         95.59        107.67        39.97 o
  -2   4  12         18.97         10.49        28.95 o
  -1   4  12         69.28         68.94        28.36 o
   0   4  12         95.69         92.38        26.92 o
   1   4  12         88.80         99.83        25.24 o
   2   4  12         23.76          3.62        24.12 o
   3   4  12         96.80        105.39        20.62 o
   4   4  12         37.81          4.17        17.19 o
   5   4  12         23.19         28.68        15.44 o
   6   4  12         27.17         34.61        47.04 o
   7   4  12          3.96         27.19        23.84 o
  -6   5  12          3.83         26.32        29.32 o
  -5   5  12         16.54         16.44        50.67 o
  -4   5  12         19.79          6.06        34.35 o
  -3   5  12         20.71         14.13        32.45 o
  -2   5  12         57.04         11.21        26.07 o
  -1   5  12         75.44         69.76        49.74 o
   0   5  12          3.31         53.98        21.19 o
   1   5  12         58.53         52.36        14.83 o
   2   5  12         59.65         80.16        17.64 o
   3   5  12         25.26         34.32        18.23 o
   4   5  12         23.31         32.75        24.07 o
   5   5  12         20.73         46.62        29.19 o
   6   5  12          5.41         28.28        25.97 o
  -6   6  12          7.35         15.71        46.07 o
  -5   6  12         20.92         48.45        36.91 o
  -4   6  12          3.40         29.53        22.03 o
  -3   6  12         87.27        116.18        40.70 o
  -2   6  12         18.65         -6.22         6.22 o
  -1   6  12         29.40         52.51        19.85 o
   0   6  12         67.80         36.39        20.62 o
   1   6  12         37.02         45.49        11.63 o
   2   6  12         16.67         22.52        11.35 o
   3   6  12         99.12        141.22        29.69 o
   4   6  12          8.71         24.48        18.42 o
   5   6  12         17.77         30.72        17.06 o
   6   6  12          6.89         16.13        15.02 o
  -5   7  12         35.30         74.51        40.97 o
  -4   7  12         11.64          6.19        21.17 o
  -3   7  12         28.91         45.34        31.26 o
  -2   7  12         34.86         82.84        30.34 o
  -1   7  12         55.10         50.91        17.54 o
   0   7  12         22.95         22.57        16.25 o
   1   7  12         58.19         56.33        19.79 o
   2   7  12         29.47         19.85        11.09 o
   3   7  12         29.45         37.99        14.17 o
   4   7  12         10.61         33.74        74.84 o
   5   7  12         32.85         35.07        32.40 o
  -4   8  12         44.51        112.81        50.80 o
  -3   8  12         10.80         43.20        36.75 o
  -2   8  12         17.56        107.35        45.87 o
  -1   8  12          5.77         22.05        25.93 o
   0   8  12         10.07         10.34        17.84 o
   1   8  12          3.23         -9.62        16.43 o
   2   8  12         14.80         17.14        11.01 o
   3   8  12          8.88          1.85        13.25 o
   4   8  12         41.47         52.72        24.30 o
  -2   9  12          9.70         -3.48        14.46 o
  -1   9  12          2.41        -10.00        10.00 o
   0   9  12         11.09          5.63        27.89 o
   1   9  12          2.92          3.63        15.78 o
   2   9  12         10.76         14.18        15.68 o
   1   0  13        316.01        293.57        40.38 o
   2   0  13        111.06        101.30        37.30 o
   3   0  13          0.07         24.18        27.99 o
   4   0  13         54.86         58.87        50.07 o
   5   0  13         87.04         53.06        39.36 o
   6   0  13         12.23         27.42        49.54 o
   7   0  13         21.53         13.62        16.84 o
  -7   1  13         10.63         26.33        67.45 o
  -6   1  13         35.04         73.66        40.42 o
  -5   1  13         47.22         10.88        68.91 o
  -4   1  13         25.36         14.34         8.30 o
  -3   1  13        162.09        205.48        63.62 o
  -2   1  13         40.96         37.49        25.29 o
  -1   1  13        249.28        278.05        49.79 o
   0   1  13         36.03         36.11        15.83 o
   1   1  13        214.60        198.50        30.75 o
   2   1  13         39.71         23.12        36.36 o
   3   1  13        164.08        163.06        45.41 o
   4   1  13         26.22         17.17        30.63 o
   5   1  13         40.47         15.17        27.49 o
   6   1  13         36.12         26.56        32.08 o
   7   1  13          7.00         -1.85        15.63 o
  -7   2  13         45.79         95.36        56.04 o
  -6   2  13          1.50         63.64        51.94 o
  -5   2  13         49.16         57.66        37.13 o
  -4   2  13         11.37         10.07        17.64 o
  -3   2  13         10.44          8.79        29.14 o
  -2   2  13         53.07         22.16        11.34 o
  -1   2  13        164.65        141.49        49.32 o
   0   2  13        223.64        237.71        40.34 o
   1   2  13        155.52        119.85        29.70 o
   2   2  13         47.40         29.18        12.58 o
   3   2  13         11.29         36.22        34.94 o
   4   2  13         13.08         -9.04        40.41 o
   5   2  13         48.03          9.44        61.90 o
   6   2  13          0.94         30.02        14.47 o
   7   2  13         51.08        125.54        50.55 o
  -6   3  13          5.45         -3.50        18.14 o
  -5   3  13         14.87         37.12        31.01 o
  -4   3  13         21.26         15.62        23.91 o
  -3   3  13        142.76        173.54        48.34 o
  -2   3  13         25.53         18.81        18.25 o
  -1   3  13         40.66         25.68        17.29 o
   0   3  13        277.66        268.75        41.76 o
   1   3  13         48.82         35.65        12.19 o
   2   3  13         17.38          1.31        17.01 o
   3   3  13        147.13        122.62        72.69 o
   4   3  13         27.21          3.33         9.70 o
   5   3  13         17.60          0.83        17.58 o
   6   3  13          6.44         -6.61        38.36 o
  -6   4  13         12.48          4.38        41.81 o
  -5   4  13         36.50         50.58        49.27 o
  -4   4  13         45.30         59.84        35.73 o
  -3   4  13          1.40          4.77        31.85 o
  -2   4  13         45.82         69.83        28.73 o
  -1   4  13        130.51        189.45        47.94 o
   0   4  13          0.40          5.17        17.59 o
   1   4  13        140.60        156.50        35.61 o
   2   4  13         49.40         42.98        17.08 o
   3   4  13          1.32          2.35        15.96 o
   4   4  13         45.67         51.94        36.92 o
   5   4  13         32.27         50.99        23.55 o
   6   4  13          9.85         30.50        28.77 o
  -5   5  13         20.83         34.35        17.27 o
  -4   5  13         26.80        -17.20        42.85 o
  -3   5  13         50.86        136.31        53.87 o
  -2   5  13         30.46         19.45        18.04 o
  -1   5  13         46.33         37.42        30.58 o
   0   5  13         29.65          7.65        15.15 o
   1   5  13         44.21         37.37        10.68 o
   2   5  13         36.03         53.68        12.59 o
   3   5  13         49.74         70.03        23.11 o
   4   5  13         20.08         28.14        30.90 o
   5   5  13         21.42         43.79        16.82 o
  -5   6  13         17.42         37.56        16.65 o
  -4   6  13          5.17         -7.28        19.24 o
  -3   6  13         19.08         62.71        35.97 o
  -2   6  13         10.66         -6.65        30.37 o
  -1   6  13         54.95         57.74        19.09 o
   0   6  13         21.23          7.15        11.37 o
   1   6  13         52.99         84.90        22.72 o
   2   6  13          5.99          9.23         5.76 o
   3   6  13         21.12         15.26        26.98 o
   4   6  13          5.21        106.07       122.08 o
   5   6  13         16.65         42.89        34.50 o
  -4   7  13          2.18         41.73        51.22 o
  -3   7  13         29.59         30.87        25.33 o
  -2   7  13         13.84          9.81        14.63 o
  -1   7  13         17.36         43.66        24.88 o
   0   7  13          0.31         22.90        22.76 o
   1   7  13         20.43         17.00        10.52 o
   2   7  13         10.00          6.94        18.61 o
   3   7  13         32.09         18.43        23.52 o
   4   7  13          4.91          7.35        18.69 o
  -2   8  13         11.67         20.27        15.96 o
  -1   8  13         18.54         35.79        16.71 o
   0   8  13         40.94         43.91        16.06 o
   1   8  13         21.66         33.82        14.32 o
   2   8  13         12.19         13.38        16.42 o
   0   0  14        109.67        126.20        58.52 o
   1   0  14         23.59         64.17        24.79 o
   2   0  14         16.41         16.39        22.82 o
   3   0  14         19.47          7.85        22.38 o
   4   0  14         22.52         -2.42        16.61 o
   5   0  14          2.99         24.03        29.91 o
   6   0  14         32.41          5.77        30.02 o
  -6   1  14          1.48         39.34        33.61 o
  -5   1  14          0.85         63.32        40.08 o
  -4   1  14         74.42        120.37        40.26 o
  -3   1  14          6.82         -3.61        18.87 o
  -2   1  14         80.03         78.80        30.75 o
  -1   1  14         62.49        119.01        47.91 o
   0   1  14         62.25        104.81        35.94 o
   1   1  14         62.60         55.42        18.52 o
   2   1  14        105.33         70.38        14.81 o
   3   1  14          8.63         -2.51        13.89 o
   4   1  14         81.48         62.25        27.82 o
   5   1  14          1.26         16.73        47.47 o
   6   1  14          1.11        -13.74        13.74 o
  -6   2  14         25.13         56.68        45.76 o
  -5   2  14          6.10        -11.62        18.63 o
  -4   2  14         14.60        -13.00        24.75 o
  -3   2  14          6.86         10.02         9.46 o
  -2   2  14         94.06        101.67        42.66 o
  -1   2  14          0.40        -16.91        16.91 o
   0   2  14         77.87        108.03        31.63 o
   1   2  14          1.21         28.32        17.83 o
   2   2  14         88.14         60.38        28.83 o
   3   2  14          6.31          8.26        18.58 o
   4   2  14         14.44          6.98        32.21 o
   5   2  14          6.88        -11.51        15.45 o
   6   2  14         27.61         35.50        43.17 o
  -5   3  14          0.85         -1.01        30.67 o
  -4   3  14         56.98         48.80        24.27 o
  -3   3  14         10.05         19.20        23.81 o
  -2   3  14         52.79         95.30        50.44 o
  -1   3  14         12.72          6.89        16.89 o
   0   3  14         38.56         36.59        21.65 o
   1   3  14         12.21         26.41        16.22 o
   2   3  14         58.54         69.43        32.82 o
   3   3  14          7.84         52.58        51.39 o
   4   3  14         55.44         87.66        41.47 o
   5   3  14          0.22         15.14        22.45 o
  -5   4  14          0.59          3.87        30.05 o
  -4   4  14         18.91          7.52        10.90 o
  -3   4  14          0.02         -7.13        24.59 o
  -2   4  14         26.09         81.37        50.58 o
  -1   4  14         16.41         22.03        20.78 o
   0   4  14        115.62        205.09        54.26 o
   1   4  14         23.03          8.60         9.43 o
   2   4  14         28.73         25.08        18.86 o
   3   4  14          0.05          0.99        11.24 o
   4   4  14         17.34         14.62        13.18 o
   5   4  14          1.30        -12.56        20.59 o
  -4   5  14         48.24         26.59        16.31 o
  -3   5  14         20.27         65.92        38.97 o
  -2   5  14         65.48         88.13        47.73 o
  -1   5  14          3.40          3.62        14.35 o
   0   5  14          1.26         14.44        25.12 o
   1   5  14          2.24          0.21        12.27 o
   2   5  14         56.39         89.75        22.60 o
   3   5  14         17.83          2.20         9.30 o
   4   5  14         48.51         54.84        20.95 o
  -3   6  14          5.73         14.45        16.28 o
  -2   6  14         14.99         10.15        24.12 o
  -1   6  14         24.25         19.61        34.69 o
   0   6  14         23.97         30.46        13.70 o
   1   6  14         19.83          2.74         9.55 o
   2   6  14         16.50         -3.21        19.68 o
   3   6  14          6.10         14.84        25.19 o
  -2   7  14          9.53         -0.85        19.78 o
  -1   7  14          7.30         -5.56        18.05 o
   0   7  14          4.28         19.67        20.97 o
   1   7  14          8.67         37.94        18.52 o
   2   7  14          7.87          5.19        10.27 o
   1   0  15        138.02        176.87        41.04 o
   2   0  15          9.58        -16.69        17.83 o
   3   0  15          0.02         33.93        14.60 o
   4   0  15          3.03         13.01        23.06 o
   5   0  15          6.59          9.06        29.13 o
  -5   1  15         18.95        -28.92        28.92 o
  -4   1  15          2.86         -6.74        13.65 o
  -3   1  15         59.17         37.08        41.46 o
  -2   1  15          8.08         15.45        21.16 o
  -1   1  15         50.88         54.97        37.32 o
   0   1  15         47.48         76.66        25.95 o
   1   1  15         37.99         12.50        14.06 o
   2   1  15          5.51         -9.96        19.29 o
   3   1  15         56.88         66.35        36.60 o
   4   1  15          2.96         -1.87        11.79 o
   5   1  15         16.79         -0.79        13.89 o
  -5   2  15         33.13         33.44        42.58 o
  -4   2  15         15.01         -3.57        27.75 o
  -3   2  15          0.10        -44.03        44.03 o
  -2   2  15         39.92        111.66        38.56 o
  -1   2  15         52.68         51.65        22.49 o
   0   2  15         11.63         24.25        15.81 o
   1   2  15         51.51         97.05        42.47 o
   2   2  15         40.29         30.37        23.44 o
   3   2  15          0.18         17.17        31.95 o
   4   2  15         15.00         23.47        19.18 o
   5   2  15         31.74         -3.76        15.54 o
  -4   3  15          6.48          4.10        23.82 o
  -3   3  15         53.43         78.81        42.24 o
  -2   3  15         10.37         26.92        23.59 o
  -1   3  15         38.73         26.95        19.93 o
   0   3  15         54.18         58.76        25.28 o
   1   3  15         41.93         16.22        50.74 o
   2   3  15         13.67         50.04        29.34 o
   3   3  15         54.25         42.39        23.41 o
   4   3  15          8.40         13.56        43.59 o
  -4   4  15          1.65        -23.16        23.16 o
  -3   4  15          2.24          6.49        23.60 o
  -2   4  15         17.68         27.58        75.40 o
  -1   4  15         32.52         34.74        40.65 o
   0   4  15         26.24         36.31        14.80 o
   1   4  15         26.49         52.40        62.46 o
   2   4  15         18.94         30.55        35.69 o
   3   4  15          2.03         25.39        29.57 o
   4   4  15          1.14        -11.42        21.36 o
  -3   5  15          5.56         -2.70        34.12 o
  -2   5  15          6.55          0.34        21.67 o
  -1   5  15         15.23         18.47        26.54 o
   0   5  15          2.56         23.44        30.68 o
   1   5  15         16.02         33.26        18.20 o
   2   5  15          5.56          4.91        13.17 o
   3   5  15          5.62         10.10        10.49 o
  -1   6  15         18.10         -7.29         7.29 o
   0   6  15         20.65         46.18        20.15 o
   1   6  15         18.12         31.43        15.94 o
   0   0  16         30.78         -8.40        17.72 o
   1   0  16         23.25         21.60        36.60 o
   2   0  16          0.67         13.09        11.10 o
   3   0  16         36.80        176.51       101.50 o
  -3   1  16          2.24        -16.51        16.51 o
  -2   1  16         19.03         23.09        23.92 o
  -1   1  16         34.36         56.73        40.92 o
   0   1  16          5.13         33.84        32.19 o
   1   1  16         44.08        113.71        51.01 o
   2   1  16         23.81         22.07        17.85 o
   3   1  16          2.04          2.46        23.03 o
  -3   2  16         37.95         66.70        39.47 o
  -2   2  16         10.47         13.03        24.48 o
  -1   2  16         12.14          9.26        21.54 o
   0   2  16         29.29         -9.39         9.39 o
   1   2  16          7.32        -13.21        42.14 o
   2   2  16         10.66         15.83        25.29 o
   3   2  16         30.94         99.05        38.77 o
  -2   3  16         12.96         -6.28        28.73 o
  -1   3  16         12.21        -16.33        28.79 o
   0   3  16          1.16         13.51        26.51 o
   1   3  16         10.20         28.78        30.65 o
   2   3  16         10.90         15.99        32.79 o
  -1   4  16          1.27         14.21        46.44 o
   0   4  16         17.81         40.41        25.87 o
   1   4  16          0.12          2.33        13.92 o
   1   0  17          1.01         -2.31        22.98 o
   0   1  17         21.99          9.34        45.21 o
                                                
